# Supplementary material for: Insertion Sequence–Driven Diversification Creates a Globally Dispersed Emerging Multiresistant Subspecies of E. faecium
Source: PLoS Pathog. 2007 Jan 26;3(1):e7. doi: 10.1371/journal.ppat.0030007 (PMC1781477; doi:10.1371/journal.ppat.0030007)
Supplement: Dataset S1 — (4.4 MB TXT) [file ppat.0030007.sd001.txt]

Data S1		Flag filtered, normalized log-transformed E. faecium mixed genome array data.
*, duplo slide
GeneID	E0135	E0155	E0466	E0470	E1071	E1284	E1620	E1794	E0005	E0013	E0073	E0092	E0172	E0128	E0300	E0321	E0322	E0333	E0380	E0510	E0734	E0745	E0772	E0849	E1039	E1132	E1133	E1147	E1149	E1172	E1250	E1263	E1283	E1292	E1302	E1308	E1360	E1403	E1421	E1435	E1441	E1463	E1467	E1485	E1499	E1554	E1590	E1621	E1623
Ent-vgb	0.002511783	0.099227928	0.168927833	-0.607822164	0.153099339	-0.74618578	-0.92103974	-0.216946771	0.185304441	0.227597328	0.022479323	-0.029121518	0.062619837	-0.107302862	-0.246235772	0.029232588	-0.450843088	0.10874152	0.165208633	0.104229282	-0.013099604	-0.052861139	0.438030006	0.322806392	0.162638387	0.21697327	0.138208272	-0.004115245	-0.043357878	-0.251145014	0.050181952	0.19958949	0.016364087	0.107119102	0.18660683	0.075239692	0.040338061	0.307424349	0.028288012	0.129198062	-0.153132276	0.000446678	0.206716678	-0.138654171	-0.05559479	0.252172366	0.289550761	-0.321451372	-0.339592066
Ent-VANE	0.943513267	0.229214266	0.196326856	0.276218757	-0.169887881	-0.414001412	-0.347214146	-0.449056721	0.13191186	0.321569772	0.111979878	0.559888086	0.39363653	0.208135761	0.514517688	0.456051211	0.311854266	0.271276312	0.236038198	-0.234541719	0.313274491	0.361227504	0.61557565	0.31422612	-0.069328544	-0.026605682	0.227033682	-0.08936611	0.567096659	0.427633959	-0.28346825	-0.044925292	0.727445773	0.381496843	0.272593723	0.176554538	0.359452991	0.382661143	0.397334577	0.269422114	0.123114994	0.205682728	-0.071803239	0.499408608	0.457851639	0.341416261	0.170975243	0.437086691	0.348596898
Ent-VanA	0.432500436	1.156610409	-0.091284792	0.518381198	-0.261448991	-4.592005622	-4.743611133	-4.201244821	1.058668236	2.056254047	0.010796694	-4.440239011	1.294976235	0.640177006	-4.448775516	1.695221563	0.230359367	1.792178782	0.231111965	-3.041570285	0.99394661	0.964451713	-0.016465852	0.845384541	-2.23993902	0.872638796	-3.561623646	0.323873436	0.422982609	0.530238633	-2.654990331	-3.244633499	-4.000732467	-4.428719353	-3.516147955	-3.914109163	0.933521764	-4.739072965	-4.378929276	0.751612901	0.651747463	1.329651776	-3.44439017	0.603769527	-3.445393546	0.092830913	-4.092588564	-4.249976365	-4.241115069
Ent-uveE	-1.970646161	1.283875635	-2.048997197	1.642898111	-2.670000839	-2.844282939	-2.72086519	-2.375534191	-2.089035236	1.276311955	-1.676497535	0.854172107	0.565980171	-2.425732166	1.078120308	-3.059894112	-2.073576564	-2.551498349	-1.036456682	1.781634673	0.967063175	0.823991841	-2.159794913	-2.101946539	-1.284233159	2.312222923	1.167418747	1.900632009	-2.932696852	0.760914752	-1.904972088	2.026811304	-3.111753612	1.41993331	1.240249214	1.552062562	1.028360699	-3.948166388	-2.663304999	1.56622212	1.441828589	1.566783586	1.448673709	-3.36133388	-2.73885571	-3.214711133	-2.724916826	-3.677393151	-3.384435176
Ent-tox	-4.144805299	0.437494456	-4.562473078	0.780805495	-4.090163647	0.210500573	-4.069698479	0.334922688	-3.998732133	-2.346752738	-2.056583789	0.98514252	1.465804914	-2.729006674	1.523927778	0.976532274	0.655229865	0.71734918	0.60769079	1.073354217	1.004946393	0.440584266	-4.007671841	-3.540458478	-1.893758169	1.760971059	1.40610381	1.339482238	-3.786991031	1.05216905	-2.445054723	1.154312623	-3.142180629	-3.174147968	1.256878956	-3.311159421	1.147570609	-4.104805268	-3.881142529	1.786775534	1.654513886	1.017021045	2.048466743	-3.598678899	-3.155925751	-3.63832515	-3.055787693	-3.870607502	-3.64457541
Ent-TetM	0.535131719	-5.267500749	-4.390786839	-0.081917342	-4.390327668	-3.180474885	-5.223235178	1.032692539	0.207328252	0.007132093	0.513861644	0.184336091	0.526644965	1.014017118	1.395480518	1.875633245	1.282444426	-4.718814019	-3.354202982	1.690364316	-2.354419122	-4.123360871	1.710722709	1.610399643	-2.279556651	0.353729473	0.595329763	-0.482885728	0.502420954	-4.750517204	1.17739129	1.139235758	-4.466978887	-4.283269546	1.34266818	-4.493653993	-4.268465315	-4.834553542	-4.561840081	-4.144390858	-3.904659287	1.088457205	-0.041768028	-4.322836758	-3.570625384	1.373557034	0.740594699	-4.971908507	-4.582749742
Ent-TetM	0.533391977	-1.537822914	-1.191516835	-0.020709557	-1.499897775	-1.360683044	-2.096679805	0.58494232	0.407732765	0.241476268	-0.069198454	0.277828495	0.403880582	0.902652392	0.894878238	1.227920572	0.931333707	-1.647294709	-1.023144689	1.347745334	-1.08353769	-1.576195779	1.515113331	1.446021106	-0.573005417	0.39484515	0.455679913	-0.13418204	0.487243431	-1.888590165	0.994148577	0.871954577	-1.386547785	-1.684900895	1.158896097	-1.806234274	-1.59239038	-1.794527586	-1.39045166	-1.715067731	-1.401320071	1.180760063	-0.01121449	-1.125546327	-1.475484616	1.359618987	0.646037813	-1.702688999	-1.926608703
Ent-tetL	-1.585348372	-1.734514164	0.900347371	-1.909846367	0.428810863	-2.177703635	-2.140513806	0.899293201	-1.256912128	-1.141948573	1.664541718	0.376053707	0.651279366	1.640282088	1.117844985	1.456231133	1.287302007	-1.299322055	-0.770855378	1.27880057	-0.560800701	-0.895590096	1.279550226	2.146148342	-0.595872227	-0.991825378	0.793111992	-1.216190065	-1.253231373	-1.746352601	1.009821407	1.297070489	-1.222956181	-1.257466536	1.418873482	-1.420329992	-1.282982719	-1.353723012	-1.09118132	-1.062509441	-1.19819546	1.460898242	-1.380856489	0.800722159	-1.384714713	1.223354849	1.91543728	-1.584637278	-1.389291809
Ent-TetL	-3.93403738	-3.992325017	0.970406951	-4.000579396	0.598895367	-4.062184322	-4.887597446	1.503763043	-3.529549907	-2.800935931	2.256784552	0.687555	0.955609994	1.9937561	1.988457692	2.703694091	2.534616623	-3.569075467	-2.828695779	1.521805368	-1.524487637	-3.197463318	1.765235258	2.666787093	-1.982205029	-2.994109062	1.100028033	-3.663189709	-3.31407332	-3.892556435	1.636530687	1.767710707	-3.75142864	-3.503301112	2.179778426	-3.716294414	-3.68741762	-4.270128377	-4.136043295	-3.449670055	-3.365147111	2.141127988	-3.513698842	1.28839309	-3.248617708	1.942375948	2.290850816	-4.004954551	-4.349164359
Ent-satG	0.221151134	-0.074417102	0.522062068	-0.393149866	-0.079197449	-0.546496279	-0.427795889	-0.237785036	0.452247714	0.006174309	0.269430997	0.212521817	-0.012711557	0.38626989	-0.425192308	-0.018594063	0.232638345	-0.125537043	0.150187658	-0.337186608	-0.102485156	-0.193969131	0.494617409	0.2565074	0.319098407	-0.087636827	-0.235527874	-0.154383551	0.259620122	0.042604597	0.192266267	0.064852342	0.610700641	0.039193602	-0.011220768	-0.100540957	-0.006656931	0.585550669	0.325158579	-0.045674377	-0.21663711	-0.123820935	-0.038135266	0.201315731	0.081632432	0.277528401	0.20743093	0.394819956	0.303465465
Ent-satA	-4.355604853	-1.737547978	1.515217281	-1.986054041	1.127827705	-1.88093499	-4.102690821	-2.387771295	-2.657373994	-1.171331849	-1.114584547	-3.53065061	-2.328925498	3.116095606	-2.753151149	-2.560249673	1.718306941	-2.758766585	-2.058027728	-1.084856243	-0.977030156	-2.864825239	-2.456831166	2.943632824	-1.601627906	-1.983964393	-3.170636598	-2.142846855	-2.84980531	-2.965022767	-1.740342855	-2.917305369	-2.563998921	-3.04373188	-2.692301411	-2.934762694	-2.744620875	-3.985651855	-3.53539275	-3.243035134	-3.30336051	-3.031450529	-3.760408871	-3.367789779	-2.554028237	-3.223847754	-2.640380104	-3.424937956	-3.35089702
Ent-sat4	-4.773619075	1.751876216	-4.788889788	0.643758818	-4.537452183	0.876857942	-5.49262342	0.989535987	-4.674047748	3.09480719	1.515212408	-4.908974711	2.111664341	-4.371064556	1.658366808	1.340220419	-4.079857616	1.293619045	0.54245787	1.036839827	1.198758175	-3.945319697	1.063173284	-4.458290061	-2.348064379	1.451481758	1.784053766	0.481503178	-4.349458771	1.124162237	0.846094322	1.042083161	-4.461263466	0.890951177	1.359760033	0.234625483	1.794656957	-4.869460159	-4.625420469	0.255241315	1.151788172	1.579212955	2.65173674	-4.477502808	-4.47459531	1.843462041	-4.257814229	-5.644263316	-4.824319081
Ent-SagA	0.350645657	0.341900822	0.126332757	-0.068450953	0.149113413	-0.618243458	0.080119601	-0.742977525	0.276439976	0.098072592	0.006460915	0.39911727	0.202776166	0.024611865	0.028691303	0.237293753	-0.04903418	0.547978097	-0.039056911	-0.37520338	-0.363442792	-0.069640379	0.01339888	0.072299543	0.064382129	-0.330736382	-0.08864536	-0.5493599	0.227091462	0.011305645	-0.229703093	0.032937873	0.395551747	0.128731151	0.168866562	0.202035518	0.157977544	0.437500883	0.184276075	-0.073710357	-0.174883491	0.040375084	0.07656834	0.369040477	0.436110666	0.346954136	0.091891527	0.422375717	0.308773737
Ent-pRIE2988F	-1.305088134	4.998852265	-0.837522278	-1.534344405	-1.683078141	-1.155821819	-1.52242599	-1.220041913	-0.625654423	5.463099551	-0.863277814	4.344946099	-1.024222955	-0.622061784	4.231507094	-1.732066091	-1.277530542	-1.899526108	0.567848537	3.378490225	3.139278041	3.766507099	-0.565314928	-0.503099777	-0.587049701	3.300264185	4.187745188	-0.511522643	-1.334121636	4.343757149	-0.608654304	4.253754966	-1.684644638	4.947656508	4.453810706	4.606253521	4.435171445	-1.338542305	-1.155057532	3.991825802	4.043833321	4.29327575	4.417779887	-1.312423403	-1.256159699	-1.755036309	-1.626886001	-2.066739873	-1.016854572
Ent-pep1F	-4.07690583	1.833350401	-3.487854588	1.868220266	-3.946421764	-3.825094589	-4.022191138	-3.43374497	-3.284296849	2.162033887	-2.163490173	1.343035194	1.291879924	-2.373868943	1.58833991	-3.878880681	-2.964132102	-3.765350494	-1.540167702	2.28203504	1.951635361	1.801672447	-3.257571267	-2.743171887	-1.76753846	2.604764462	1.811839352	1.972068988	-3.808137591	1.706387662	-2.217425045	2.627129669	-3.713417316	2.159097005	1.831737614	1.937038363	1.672200021	-3.894709197	-3.86420676	2.138204393	1.811812897	2.2214636	1.536827839	-3.760940446	-3.307526777	-3.237368257	-3.767728872	-3.046491838	-4.006634166
Ent-nox	-1.924887792	1.966754757	-2.702290357	1.759882082	-3.079135313	-3.135938475	-3.512005641	-3.30993828	-1.999454473	3.09861512	-1.542238322	2.462261497	0.953241346	-1.500587104	0.986267693	-3.43128737	-2.766737687	-3.387999204	-0.920342291	2.377788963	2.039577805	2.511826233	-2.731302985	-2.269966017	-1.462420591	2.511345951	2.727618621	1.862186627	-3.525952635	2.477833798	-1.423130292	2.955331839	-3.591138664	2.870086979	2.477164148	1.356639973	2.571353965	-3.559223221	-3.089232367	2.725304032	2.746918811	2.672898076	2.921844637	-3.009238068	-2.888697708	-3.393521224	-3.117535204	-3.155407595	-3.529222098
Ent-msrC	-0.060106844	-0.28366864	-0.129276922	-0.26076329	0.94515003	-0.120981299	-0.230961611	-0.285650429	0.411886036	-0.000980783	-0.137982042	0.312794955	-0.038820806	0.134055809	-0.343849418	0.269126337	0.044868934	0.4066978	0.071991663	-0.518663109	-0.145451458	-0.221264914	0.321981581	0.094171564	-0.119954371	-0.36221461	0.147785095	-0.795207505	0.166198874	-0.148657926	-0.458374988	-0.349346932	-0.02491188	-0.053437251	-0.09406367	0.162448463	-0.35917824	0.75952353	0.302806745	-0.288878099	0.123528282	-0.354708519	0.636713312	0.149749839	0.110567929	-0.001088318	0.008056009	0.230256746	-0.059144817
Ent-MF	0.242052709	0.208740348	0.259225802	0.026165244	-0.036934193	-0.056698166	-0.499610434	-0.047300435	-0.06766051	0.294196828	0.143285542	0.225256825	0.327524489	-0.104408833	-0.142567967	0.078687283	0.167471655	0.070639696	0.238746226	0.061493794	0.095614379	0.167793168	0.433492538	0.205127689	0.04920213	-0.007138119	0.252835275	-0.492458062	0.363392076	-0.08678135	-0.011080907	-0.086569497	-0.089513628	0.183122462	0.11277986	-0.029360822	0.246001314	0.213794695	0.217528876	0.259386792	0.084884703	0.167479993	0.39568963	0.474940222	0.142092038	0.259218725	0.139927993	0.100499114	-0.035544333
Ent-LINB	-4.201754292	-3.282170967	1.385060235	-2.899800473	0.442877833	-3.681763887	-3.607461361	-3.324300701	-3.689798264	-2.383230284	2.23734983	-3.928082056	-2.752249308	-2.701652506	-3.318910391	2.433701355	1.194166574	-3.702603535	-2.263775286	-2.104508573	-1.247436277	-2.478913977	-2.459370213	1.996118837	-1.543893076	-2.195421997	-2.647654491	-2.471459298	-2.452003641	-2.85284003	-1.86354828	-2.125214961	-2.639827138	-3.115118137	-2.572380423	-2.590410063	-2.87063724	-3.851116325	-2.377936665	-2.524681234	-2.256920244	-2.635098839	-2.794371342	-2.523600307	-2.375778555	-2.848192116	-2.531674758	-2.955983332	-2.746895254
Ent-Esp	-2.276590954	3.093960397	-2.382271574	1.111471208	-2.582156316	-2.682551055	-3.029671013	-2.492942986	-1.910264315	3.623366836	-1.484812866	2.614916784	1.318896458	-1.750665723	2.977850577	-3.005186639	-2.263327432	-2.418927466	-0.579580058	2.605578841	2.284553168	2.815909214	-1.572579856	-1.657705755	-1.251421934	3.054473219	3.808110637	1.44586101	-2.586551835	2.939398622	-1.356198237	3.383695636	-2.874901008	3.463140879	2.88285857	3.221920332	3.032639634	-4.828668691	-2.228245005	3.553711902	3.228369315	3.333654065	3.429514414	-2.430458628	-2.103539991	-2.548657146	-2.127047634	-2.770144412	-3.043800736
Ent-ErmB	-1.114479723	-0.912027331	0.680578134	0.804070719	0.180922009	-2.356125891	-3.123062278	-0.569831585	-2.441984398	0.841561746	0.45901815	-1.967219804	-0.491525556	-0.032495098	0.094246132	1.004297386	0.331009932	0.557100278	-0.493196612	-0.170831592	-0.336043294	-1.45951511	-1.061062511	1.00399927	-1.409502134	-0.412470849	-0.162547088	0.869562913	-0.757797394	-0.582340137	0.078841089	-0.043773631	-2.16434339	-0.637655944	-0.174860109	-1.173603993	-0.667752551	-2.286850472	-2.663967365	-2.001441551	-0.525178758	-0.463706871	0.139917128	-2.374218144	-1.981329618	-0.893479837	0.303416214	-2.280675177	-2.208843982
Ent-ErmB	0.625844977	0.480993979	0.250945227	-0.073021134	0.046667124	-0.240716376	-0.142204834	-0.14152644	0.291180472	0.244015211	-0.035423368	0.427943873	0.656828214	-0.086569182	0.22651756	0.725227915	0.290762946	0.342878065	-0.027158891	-0.530099936	-0.40709623	0.29370132	0.066304251	0.2066249	-0.250714796	-0.321215386	0.239623601	-0.704343576	0.482656204	0.210489783	-0.342743259	-0.249502316	0.597081857	0.157217294	0.128567948	0.268002459	0.513905048	0.714941201	0.14566321	-0.09070496	0.19380688	-0.195135652	0.121761727	0.599608819	0.087743719	0.327942906	0.026146681	0.509527326	0.186145022
Ent-Epa	0.218658505	0.433940582	0.040101606	-0.376315512	-0.517631335	-0.152357335	-0.027593332	-0.192998415	0.103571822	0.522835457	0.208232868	0.132697256	0.240730395	0.391806066	-0.123286002	0.129337189	0.338532932	-0.10530278	0.166961337	0.161476471	0.043852571	0.040524138	0.667550404	0.322197068	0.362180836	0.183754807	0.192581705	0.031466798	0.36948396	-0.099232506	0.148910018	0.272208325	0.316431716	0.295115745	0.067269893	0.094701849	0.304327666	0.274542625	0.50268264	0.120440695	0.255212537	0.26992587	0.173150855	0.37657467	0.531326504	0.360362267	0.580426137	0.292716386	0.357469815
Ent-EntA	-0.907205478	-0.056407798	-0.302566092	-0.429717593	-1.262220364	-0.593518791	-2.258526096	-0.40534241	-1.41519374	0.641778533	0.325978836	-0.183985705	0.173509968	-0.933128511	-0.086968901	-0.172999728	-0.623409649	-0.369876714	0.147676757	-0.142433553	0.085024736	-0.265778739	0.347627961	0.064868424	-0.315459574	-0.042168539	-0.067287276	-0.25914142	-0.496436509	-0.279941997	-0.326313466	-0.194523663	-0.222827824	-0.261209318	-0.132406351	-0.1966684	-0.051351556	-0.077890356	-0.708619574	-0.099466602	-0.232106656	-0.063900779	-0.147242568	-0.651886655	-0.946033837	-0.097957836	-0.87672638	-1.168714076	-0.399746851
Ent-efaAfm	0.276775147	0.029113473	0.163587019	-0.239569419	-0.138805147	-0.378633405	-0.0121747	-0.080022193	0.053038424	-0.012016287	-0.04930528	0.110131383	0.089772912	0.018988257	-0.086236397	0.196271531	0.235829336	0.037291704	0.000666447	-0.476810129	-0.472978465	-0.089223181	0.220129714	0.082962888	-0.286944149	-0.491135714	-0.642601258	-0.842806376	0.212037122	0.017857495	-0.174140905	-0.13340468	0.29494919	0.114160948	0.007664977	0.123259787	0.050178035	0.325580201	-0.049422317	-0.007296121	0.040264052	-0.047810224	-0.035452572	0.154246022	0.730457435	0.120399801	-0.056473368	0.124275376	-0.042847672
Ent-DegP	0.434122349	0.112125756	-0.10802557	-0.597098635	-0.556252624	-0.866291178	-0.394108271	-0.522116561	0.245510501	0.263841917	-0.058797577	-0.069830001	0.356612893	1.327880222	-0.336450279	0.1641416	-0.456800672	0.137400581	-0.007343197	-0.393198679	0.047626716	0.210191825	0.361899059	0.051959975	-0.103525389	-0.004412119	0.177956946	-0.234206236	0.458606007	-0.366047811	-0.101971175	-0.08083725	0.517104963	0.283566485	0.227191745	0.099758026	0.305728771	0.414318059	0.377533186	0.126163771	0.154565959	0.188949099	0.200442396	0.352389005	0.272446132	0.173604414	0.089068914	-0.002037597	-0.241884207
Ent-ddl faecium	0.144553502	-0.052601105	0.347148023	-0.277846852	0.03803013	-0.365884934	-0.122717351	0.338217366	0.356155153	-0.335986964	0.056732673	-0.136813772	-0.320063291	-0.035985711	-0.588063269	-0.273039917	-0.242955827	-0.312098055	0.042314573	-0.482357746	-0.193285743	-0.5021538	0.467562445	0.077030227	0.277590963	0.02916297	-0.333230814	-0.550323616	0.013483599	-0.58371044	0.154815766	0.176439514	0.07675846	-0.213729683	-0.232791051	-0.1943307	-0.346309238	0.182532516	0.464747512	-0.260499686	-0.198492517	0.001240597	-0.101120496	0.044736527	0.375716364	0.145951121	0.363484426	-0.203215076	-0.278107554
Ent-ASA 1	-0.066609411	-0.045950806	8.67E-05	-0.203869357	-0.108608835	0.02382962	-0.718767062	0.424089155	0.087198828	0.037267939	-0.099266747	0.223857311	0.162538574	0.109830676	0.033172127	0.268633218	-0.055755845	-0.135259669	0.148342476	0.009815678	0.221161733	0.084133645	0.415798392	0.09706015	0.060412873	0.050962526	0.067628474	-0.081864874	0.034144124	0.285690847	-0.252752677	0.08216873	0.064055776	0.111574965	0.252146345	-0.081953034	0.090934986	0.072941052	-0.132197722	0.084587078	0.011888656	0.005190472	-0.054451665	0.010920259	0.033309202	0.068708283	0.01748731	-0.128306207	0.042143629
Ent-Aph3-III	-4.104759531	1.503444633	-4.456701962	0.728444132	-3.779377359	0.712932131	-4.148389094	0.704028665	-3.597600864	2.254917835	1.45807211	-4.009280432	2.151090056	-2.955375033	1.910969212	1.48158782	-3.174091096	1.144728656	0.798952813	1.230899643	1.133225233	-3.16698601	0.753984951	-3.504470171	-2.118974714	0.997195945	1.295676626	1.058661809	-3.638293894	1.342502508	1.175920407	0.957795802	-3.162384929	0.934517311	1.519695226	0.209324234	1.294941363	-4.089605661	-3.409715603	1.146568026	0.835133245	1.165556417	2.307050612	-3.233808404	-3.133366715	1.297418095	-3.019299611	-3.910407031	-4.103127577
Ent-agg	-0.014706907	0.092182344	-0.077715466	0.291063344	-0.024487132	0.245929395	0.076312849	0.503933979	0.162580174	0.356304276	0.195828215	0.01980769	0.229637152	-0.103473676	0.118186991	0.155530305	-0.144323923	0.152594151	0.296317045	0.167686636	0.173520931	0.0800947	0.182252669	0.155527294	0.04274488	0.215000081	0.155182775	-0.118801939	0.136147017	0.106783318	-0.054040989	0.116514329	-0.012300783	0.022932707	0.190404532	0.069143834	0.211865339	0.23290405	0.051252427	0.163355267	0.146960514	0.238827788	0.16544276	-0.076342916	-0.155830668	0.130487363	0.083579238	-0.119017865	-0.055165978
Ent-AcmFE	0.089703796	-0.459530564	0.248140884	0.204981665	0.139270789	0.225604366	-3.526398018	0.043617766	0.220837864	-0.142500795	0.007177614	0.05369193	-0.100952618	0.038773876	-0.353728753	-0.148250596	-0.241117474	-0.096962486	0.145277821	-0.325714268	-0.445620447	-0.149144507	0.419219351	0.243482081	0.161119706	0.059279326	-0.028175919	-0.129198042	0.209291122	-0.330689682	0.059707163	0.026025996	0.119577456	0.030743394	-0.169651123	-0.098129261	-0.1550959	-4.359676725	0.303454847	0.033450122	-0.129837666	0.079172882	-0.022056709	0.151763227	0.414886063	0.041520081	0.448101172	0.474070268	0.087681087
Ent-aadE	-2.697200125	1.149169517	-2.123250377	0.301977815	-2.284247923	0.547341334	-2.728508202	0.562572665	-2.193285204	1.009979342	0.278293568	-2.720833843	0.704015907	-1.720742697	1.472870594	0.963776663	-0.328779392	0.607665113	-0.124872862	0.778565297	0.94680469	-1.492010043	0.246308175	-1.639431876	-0.793543381	-0.13109403	0.306555324	0.499334776	-1.161580427	1.018230839	0.255356524	0.058000938	-2.670666204	0.017420195	0.670947207	0.117999537	0.279555619	-3.046622489	-2.070982874	0.073443577	0.031474215	0.261061801	0.573008631	-1.767583172	-1.691844774	0.587705363	-1.952130303	-2.667276475	-2.367604433
Ent-aac6-Ii	0.423482367	0.311668483	0.083716485	-0.137945417	-0.19423413	-0.489637417	-0.371576377	-0.615396825	0.193212832	0.140651346	-0.104772809	0.287349865	0.072948972	-0.197706942	0.311442862	0.381410159	0.192536541	0.112616049	-0.282681072	-0.496372426	-0.572279288	-0.082448515	0.235673199	-0.016510397	-0.072106895	-0.259060475	-0.12925268	-0.550587054	0.213496341	0.008749905	-0.262789744	-0.281345283	0.341630546	0.034854438	0.010960166	0.032451408	0.063395785	0.742208047	0.162702095	-0.339452301	-0.165475176	-0.05141798	-0.11450187	0.161927615	0.165738702	-0.214873238	0.201301013	0.131702592	0.01159474
Ent-aac6-Ie-aph2-Ia2	-1.520097995	2.020699733	-1.420705713	-1.762960956	-1.949626576	2.372201515	-2.396703506	-1.638908619	-1.729940319	-1.099480522	-0.930406568	-1.141655732	-1.270325071	-1.002925209	3.188551184	-2.084285983	0.811535236	2.395840837	-0.766725712	2.054504989	0.835175151	-1.051382536	2.456935184	-0.557948266	-0.732290441	-1.101489074	-1.200351437	-0.827502879	-1.463084201	0.558425291	-0.565436084	-1.157175935	-2.01685642	-1.455440715	3.819474864	-1.769845083	-1.812259134	-1.900050296	-1.719891384	2.603750375	-1.078121104	2.412626365	-1.213743361	-1.757699319	-1.356007219	1.466206184	-1.43042185	-2.13472577	-1.849230016
Ent-aac6-Ie-aph2-Ia	-3.383879856	0.805567791	-3.918068401	0.071026858	-3.188236124	0.174684808	0.613594112	-3.500226385	-3.706260824	1.115186514	-2.212481896	-3.620644344	0.337640348	-1.496159705	1.682116174	-0.852207188	0.846735749	1.692474199	-0.780034962	-0.852964784	0.209932912	0.72787949	-1.545397038	-2.992263549	-1.454802141	-0.772219241	0.244267055	-1.567442772	-3.06587228	1.025869045	-2.409741404	-2.712774371	2.000354361	-1.661866609	2.567540892	-2.670872527	-0.082042658	-2.919625688	-1.29354138	2.209867643	0.826662559	2.009786602	-1.088471814	-0.754805236	-2.563548707	-0.549652503	-3.062420145	-4.121931486	-1.366064366
EfmP.012H11	-5.380795918	1.382106428	-4.906944183	-1.980867432	-5.696014178	2.647535907	-6.464242142	-3.190351905	-6.077224573	-4.046630498	-2.279532106	-5.205766275	-4.776665594	-1.161635242	0.851944238	-2.699354294	-1.682833908	-1.517759255	-3.95424507	2.357133413	1.437818444	1.787192466	-6.481947918	-5.346713902	-2.356981124	0.40694911	-0.109230705	-2.173396989	-5.315771061	1.179744229	-2.723296514	-3.487293824	-4.816788741	-2.073557617	-2.376352775	-2.710249379	-4.35339415	-6.217518135	-5.392101699	-2.245380541	-0.155195488	-4.874868676	1.623260949	-5.527807748	-5.007507621	-4.39033035	-4.91805569	-5.120329217	-5.083765414
EfmP.012H10	0.301165308	-0.62781398	0.470648254	-0.767665195	-0.172804114	-0.509902551	0.024780084	-0.734461547	0.351343708	-0.533503716	0.16206578	0.010134479	-0.442943973	0.233885089	-0.200593938	-0.329126585	0.150228808	-0.452435157	-0.177141735	-0.475301543	-0.481883326	-0.702414829	0.242573775	0.19119785	0.173329081	-0.477139504	0.01069178	-0.166190664	0.220276277	-0.465195657	-0.158353264	0.213954465	0.338188325	-0.300796067	-0.378671355	-0.206471552	-0.437568626	0.556682123	0.761397634	-0.146871137	-0.463646843	-0.47662616	-0.417289174	0.225907282	0.355742813	0.001750142	0.581036645	0.557536166	0.444496359
EfmP.012H09	0.369529136	-1.877573847	-0.512101053	-0.352859728	-1.270885447	0.8832086	0.267923541	-0.608375185	0.482911804	-0.333826809	0.029077652	0.211105836	-1.837861232	0.231086923	1.727036723	-2.127762716	0.290541411	-2.062118759	-0.992542556	0.021538931	-1.208332982	-2.173325875	-0.477473582	-4.813742314	-0.26498149	-2.622356471	-0.852175025	0.15540332	0.390140618	-2.988867217	0.294436078	-1.604042941	0.548472222	-2.793084871	-0.814587132	-1.831559183	-1.766511848	-3.780331999	0.650855928	-2.321337674	-0.23020876	-2.384067332	-0.176391513	0.077204918	1.467793454	-0.087214877	1.002778634	-3.354305671	0.400881467
EfmP.012H07	2.713817972	-5.540584743	1.758631581	-5.609609303	1.641964975	-5.210076072	-5.836450892	-6.113618556	-5.381036789	-5.726752048	2.117731203	-5.585740746	-6.083104592	-3.954630727	-5.352646839	-5.964605851	2.872154482	-5.555764658	-4.060640291	1.632632042	-2.350426973	-5.53160589	1.743405789	3.063747179	-2.182119927	-4.885960017	-5.028492066	2.498725827	2.759868364	-5.625450981	-2.752864618	2.392206136	-5.312199974	-5.702466084	-5.106323259	2.578976609	-5.03216755	-5.706828081	-5.294047632	-5.293960621	-5.580060449	-7.64799596	-6.54881276	3.090532275	-5.34897029	2.315129028	2.697193629	-5.340831021	2.602685704
EfmP.012H05	-3.942987629	0.821487098	-4.27579541	-2.424521113	-5.325490089	2.734688578	-5.999424952	-1.752483145	-4.588734845	-3.738744934	-2.26309751	-4.345265324	-4.512574128	0.6574039	0.706608545	-1.519576477	-3.355730506	-2.85273114	-3.459669618	2.973516698	1.996768963	2.647137634	-4.936258624	-4.582263654	-2.000163739	1.955581022	0.867382789	-3.679599665	-4.799407089	0.617419052	-2.715096256	-3.272208915	-4.140652182	-0.691491274	-2.009755639	-2.853536778	-4.224001231	-4.79074676	-5.122050993	-3.06808674	0.552842082	-4.339797685	2.227584166	-4.98319579	-4.642228023	-4.350987528	-4.815876936	-4.455120483	-4.421529125
EfmP.012H04	-3.670600596	-3.644041403	-5.784642204	1.064653205	-4.678704855	-0.835704015	-9.035428453	-3.618393409	-3.610767648	-2.84947828	-2.140013115	-4.225634546	-3.846390144	-0.305147364	-1.388607978	-3.714736155	-3.545217291	-3.911987767	-2.54070653	-2.91273261	1.404862546	2.268196333	-4.014066838	-4.747674992	-2.264917205	-3.915451691	-0.533033938	1.914605917	-3.93067852	2.492752807	-2.807430047	-3.239001793	-0.033614771	-4.154127083	-1.31050389	-3.168722857	-3.759426144	-3.560665435	-4.007751966	2.82855915	2.57755001	-4.289209735	-0.893816742	-4.333391921	-4.322620464	-2.985257291	-4.674487156	-0.574771377	-4.16670483
EfmP.012H03	-3.724587008	1.61714875	-4.504211306	-2.002800715	-3.363915245	1.91523783	-3.214713342	1.676262293	-2.207799713	-1.914862818	-1.8060462	-1.619037376	-1.452318987	0.17774416	1.101329583	-2.128299151	-2.636475913	-1.592911917	-0.824699036	-1.664494537	1.231498372	1.00687379	1.292692897	-4.482276848	-0.790767399	1.267483055	-1.396175563	-0.673382512	-3.614648666	-3.430651831	-1.717950363	1.485001775	-0.657380019	-2.267472276	-1.486944889	-2.159766975	0.84485458	-4.345159945	-3.433726395	1.350727941	-2.223564775	-1.565248501	-1.860395649	-4.523805678	-3.612678385	1.810868959	-0.149664341	-3.469814745	-3.142725202
EfmP.012H02	-4.768666142	-4.988220147	-2.469895475	-4.259461008	-2.016555504	-4.98909557	-4.4769016	-4.472123688	-4.982530188	-3.952017643	-2.349653354	-5.472363643	-4.030302309	-1.588653079	-1.708322296	-3.817590343	-4.828890711	-1.011186795	-1.566631004	-4.030421512	-2.41709954	-4.31572984	-3.700340857	-5.166330512	-2.183527956	-4.334592758	-4.153284991	-1.534060838	-4.384545652	-4.414213337	-3.041341516	-3.652470014	-0.671873791	-3.800668773	-2.011367625	-4.081640025	-3.613963345	-3.809904528	-4.515370276	-3.762247888	-3.561408204	0.407086522	-4.668230759	-4.418049875	-4.114924248	-2.312091814	-1.570384513	-4.198488086	-4.346627847
EfmP.012H01	1.461628181	-3.222973313	-3.245261404	-4.697058719	-3.115977452	-3.18909034	-5.030142852	-4.164283294	-2.879655008	-2.683297911	-1.832087335	-3.322810656	-3.202387675	-3.408201328	-2.857180205	3.208614867	-3.261013788	2.796721819	-2.315186372	-2.840881867	-1.11873645	-3.335433524	-3.879394462	-3.300993797	-2.065214513	-3.746696948	-3.086260711	-2.725122346	1.645422815	-3.505384807	-2.905841028	-3.240275244	-2.981098904	-3.200642208	-3.17046881	-2.856250727	-3.052387513	-2.907546585	-2.524821528	-3.1727379	-3.14588999	-3.440314626	-3.601903598	-3.706243307	-2.831262173	-3.654167294	-2.962354372	-3.711308161	-4.120275013
EfmP.012G10	-1.533978332	-0.776961169	-1.603856844	-0.12532131	-0.935443325	-0.611774098	0.862291706	-0.502081888	-5.149087548	-0.191615183	-1.162806542	-0.51312587	0.423481103	-0.602023751	-0.048756083	0.011352367	-0.974645735	-0.405234696	-0.530266838	-0.384710729	0.082438965	0.1582243	-1.413768583	-1.952147433	-1.726710855	-0.352568788	-0.23491221	-0.388418612	-1.498400389	-0.179242989	-2.287342925	-0.633824451	-2.087021138	-0.004933184	-0.051520833	-0.088076955	0.599584607	-3.49909569	-4.3055633	-0.280030366	-0.428017943	0.108473401	-0.645069017	-2.310966324	-1.076191333	-1.057639638	-2.31903998	-2.663670123	-1.12638089
EfmP.012G09	-3.033860915	2.506048185	-3.463937073	-2.515386721	-2.717708893	-2.26613717	-2.246416205	-1.927251895	-3.414527327	-1.740032217	-2.160822447	-3.065435258	2.965390752	3.447943493	-2.744994949	1.237232075	-2.361672185	-2.312137129	2.06019678	-1.683503325	-1.569465284	-2.262461877	0.913838509	-3.980944221	2.527696344	2.546660125	1.784978399	-2.572395695	-2.921827421	2.955682028	-2.529957625	-2.083364743	-2.495646422	-2.49654859	-2.462997666	0.510925335	2.890022916	-2.882153976	-2.59792507	3.141941684	3.072725389	2.078241832	1.888217356	-2.967376754	-2.326109525	0.39868238	-2.626566084	-2.904468411	1.966692014
EfmP.012G07	-3.74930669	1.388575619	-2.945960696	-0.429502099	-2.581171092	1.857683469	-4.662135991	-1.503810818	-4.303318017	0.355546567	-1.429803588	-1.800494358	-3.853445266	3.3044826	-0.29281537	-4.103843418	-3.308618017	-2.820126609	0.20141051	-2.38009923	-0.878944683	0.101187997	0.844641365	-2.845018495	-1.909352985	-2.62485777	0.127365493	1.385171379	-4.132206101	0.135825561	0.574349874	-2.41682457	0.524777242	-3.85547616	-2.012200045	-2.299684939	-2.71279345	-2.524549895	-4.479954749	-1.238089147	-1.068327602	-3.800474293	0.852754831	-3.517404105	-3.74867233	0.192334644	-4.098361351	0.258876438	-3.041640482
EfmP.012G06	-3.742355103	-3.340914712	-2.209876062	-2.27227602	-1.399205716	-2.769417304	-2.256841231	-2.763535123	-4.013531329	-2.631570783	-2.076043226	-4.175795794	-2.644852102	-1.585153334	-1.56382625	-3.109184131	-2.484886352	-0.696345873	-1.548840989	-3.639755589	-1.970680248	-2.67408606	-3.18721972	-4.539104067	-1.868288284	-3.191187099	-3.110967543	-1.096824769	-3.845536243	-3.366579645	-2.870302401	-3.04901522	-0.82628428	-3.196474496	-1.645468628	-3.592918902	-2.677965119	-3.214224267	-3.576231898	-2.50975282	-3.789280119	0.549962392	-3.554440521	-3.549731113	-3.225464365	-2.22756348	-1.499178362	-3.182876421	-3.137086228
EfmP.012G04	-5.884001653	-1.458175442	-6.091701033	1.924853946	-5.154744476	-2.18460001	-6.18496893	-3.865881626	-5.779080601	-2.883884663	-2.35898519	-2.502804648	-2.482157444	-3.682890852	-0.418330146	-3.200508853	-1.194302704	1.374951449	-2.958776491	0.729301985	1.103599422	0.755205781	-7.316995921	-5.610015487	-2.409824695	0.780574002	-2.608339607	1.241358035	-6.032892472	1.365548194	-3.385029131	-4.056237949	-5.094594009	-2.85300241	-3.359037938	2.589685773	-2.368793828	-5.417465373	-5.668275372	2.153649567	1.788735649	-4.904023601	-2.922798367	-5.639476341	-5.51601146	-4.783229568	-5.325250011	-4.861478975	-5.663946028
EfmP.012G03	-1.277291785	-0.635516333	-1.429682809	0.066781026	-0.658093203	-0.466899094	1.475823382	0.52836809	-3.631824105	-0.154906998	-0.928682177	-0.336367845	0.039402655	-0.136346642	-0.530173402	-0.109005789	-1.072813542	-0.383035494	-0.290094059	-0.458241761	0.105287081	-0.174783463	-1.476992511	-1.439907483	-1.100449606	-0.185266297	-0.321488811	-0.097153231	-1.67803444	-0.465042588	-2.145525592	-0.239653489	-2.185980334	0.022228639	-0.065140851	-0.1384599	0.47885741	-2.932352858	-3.1856806	-0.022988945	-0.150532733	-0.098999511	-0.470317745	-2.40953713	-1.083923759	-1.00824805	-2.220688862	-2.496289903	-0.877905799
EfmP.012G01	2.772068929	-2.331742364	-2.976074126	-2.934524002	1.839346283	-3.092045386	-3.441661697	-3.065631865	-1.672579643	-1.719508891	1.564259992	-2.926614591	-2.609568843	-2.165953633	-2.254415865	-2.328960211	2.730466193	-2.092924962	-1.19587312	-1.297314736	-0.804172695	-1.731601481	-2.627389623	2.603104058	-1.72726612	-2.027505103	-2.899528158	-1.23419741	3.484128946	-0.939574605	-2.258595881	-2.12985371	-2.283794459	-2.024550758	-2.053188324	-1.077275048	-1.28833079	-1.31108521	-2.324859142	-1.745355271	-1.430156053	-2.672479246	-2.313541493	2.883156552	-2.411455419	-2.765692969	-3.056978213	-2.698699779	-2.417611199
EfmP.012F12	-0.260567014	-0.106935408	0.136049028	-0.539681633	0.025444648	0.039200991	-0.169279869	-0.093207684	0.479289587	-0.53750947	-0.048546142	-0.04445545	-0.225442354	0.382519622	-0.619775998	0.237311888	-0.377912042	-0.402763685	0.145379718	-0.764618802	-0.684563384	-0.465698483	-0.185246275	0.378511761	-0.203117492	0.031912453	-0.301679095	-0.318791883	-0.213355138	-0.553546439	-0.377278459	-0.707679871	0.366519916	-0.116996241	-0.094246374	-0.353074762	-0.016054936	0.689912645	-0.019408596	-0.052568349	0.024668833	-0.125171641	-0.530975374	-0.048356392	-0.24244631	-0.206167689	-0.36151094	0.097526409	0.116228854
EfmP.012F09	-3.208726635	-0.149473746	0.584524946	0.50662883	0.635755939	0.69558523	0.058826129	0.060062848	-5.767104896	-3.35085145	-1.706883145	-0.403509419	0.245480054	-2.3847406	2.144769683	0.206823955	-2.186022532	-2.831201751	0.64426471	-4.412154015	0.849219555	0.518480209	0.387280875	2.41232604	0.568905546	0.815115123	0.843295752	1.73586561	-2.805810322	-2.357482915	0.676633799	0.765985403	0.378394248	0.653003817	0.749277452	0.670959241	0.163124169	-2.18059786	-1.963112617	0.326102288	1.830313287	0.529708404	1.213551457	-2.670267279	-1.936336735	0.432101345	1.176957818	-5.401268396	0.719008558
EfmP.012F08	-4.109406848	-4.040294572	-2.17307901	-3.354907116	-1.640586355	-3.612338547	-3.15266716	-3.630352979	-4.957365115	-3.373561176	-1.946904079	-4.784059693	-3.359850395	-1.520366309	-1.880126493	-3.134393971	-3.692748618	-0.863144144	-1.636708445	-3.651694794	-2.072101988	-3.457483089	-2.74594935	-5.363012153	-1.954907884	-3.479405275	-3.232743654	-0.989330292	-3.603012198	-3.383592315	-2.893601726	-3.408378612	-0.620824164	-3.391648378	-1.802889199	-3.81556669	-2.949793379	-3.552400389	-3.915183804	-2.843543283	-2.835378418	0.397938034	-3.980586669	-3.627823793	-3.393614835	-2.247623217	-1.524745222	-3.960085087	-3.174346594
EfmP.012F07	0.415815759	-2.171512371	-0.569025934	-0.843751347	-1.286738293	0.468045401	-0.191340916	-1.045787548	0.619416629	-0.269651953	-0.041344353	0.264304912	-2.006560315	0.49964589	1.950207323	-1.784771574	0.244747977	-1.873295935	-1.028841316	-0.061987677	-1.228909072	-2.085954177	-0.631044682	-5.104953679	-0.480989671	-2.616627583	-1.172733393	0.233603871	0.402302259	-2.565150736	0.320420921	-1.595081296	0.839576611	-1.909058428	-0.751341472	-2.081745744	-1.524218717	-3.66608302	0.738743746	-2.21663639	-0.285240549	-3.298005107	-0.269596644	0.297250979	1.57745839	-0.036296404	0.991269782	-3.474154791	0.237867736
EfmP.012F06	-3.344814669	1.871749122	-3.337308888	-0.5667583	-3.536090169	-0.699791097	-3.703803528	-3.763253732	-5.062668792	-0.127641556	-1.736899379	-1.524041493	-4.483334614	0.591288957	-0.816443894	-4.198440863	-3.035352315	-3.797412288	1.080597317	-3.625242036	-1.69976147	-2.207995811	-0.880615912	-5.068087894	-1.864249557	-3.717318856	-1.974668982	2.019375126	-4.011192355	-2.527293937	1.799391667	-3.442657731	-2.66529596	-4.039261134	-3.754826103	-4.033007824	-3.885428167	-4.712479858	-3.531180896	-2.881041899	-3.249096605	-4.586294837	-2.339389437	-4.801485766	-4.13285448	-1.032876393	-4.214511619	1.317008791	-4.017608007
EfmP.012F04	-0.091490901	-3.919756432	0.596304456	-4.643639281	0.371647005	-5.442804892	-5.830988755	-5.467989476	2.548944667	-2.773863662	-0.364494853	-5.187432778	-4.41397888	2.136062641	1.278774549	1.733933061	2.044111902	1.793953842	-2.838549296	0.316357028	-1.73001383	-4.224139403	-6.002279292	1.916567437	-2.156346366	-4.154728871	-3.932801665	-3.874661929	0.558314446	-4.27835749	0.737418204	-3.594272359	-3.954206251	-3.993660342	-3.537771949	-4.154907548	-3.786148264	-4.880366451	-3.71836257	-5.461961353	-3.310844393	-2.566505331	-4.521748055	0.05611309	-3.67488043	-3.8969548	1.30613676	-5.252612804	-2.221846589
EfmP.012F03	1.881491802	-4.434969232	1.821744857	-4.045333421	2.229592542	-4.476327953	-4.663093921	-4.186421155	-1.854810356	-2.715644306	-1.331939426	-2.458235428	-4.928977733	3.480072555	-1.746026708	-1.908811277	3.426675279	-1.906739877	-3.177356839	-1.576666213	0.107773478	-1.310153658	-4.883161857	3.448239118	-2.346252795	-1.702645922	-3.99155021	-2.872462112	2.079470476	-4.697444293	-2.089328014	-3.381276936	-3.398160038	-4.460679701	-3.754072696	-4.425518344	-2.613354181	-4.669466916	-1.954113805	-3.657760794	2.523984548	3.690096583	-4.896302591	-2.293962457	-2.181124376	-4.324669443	-1.064176517	-4.512165048	-2.211184367
EfmP.012F01	1.470973961	2.118432363	0.868280453	0.402551031	0.618854733	-5.032310685	-4.991329928	-5.99983076	3.392023053	3.264354445	0.909546152	-5.089813845	2.735215278	2.522104107	-4.079303446	3.211606741	1.521097427	-3.697154078	1.459153457	-2.829669214	-1.825278494	-3.74585817	0.105899418	2.040895026	-2.122707911	1.475455151	-4.27941385	1.07397871	1.749746262	1.695006204	-2.681475853	-3.25655661	-4.023998031	-3.883690735	-4.027456884	-3.443851728	2.166610385	-4.037434998	-4.051633564	2.686139611	2.530063521	2.967602578	-4.662068994	1.60153659	-4.210693983	1.072937737	-4.344834257	-4.122424977	-4.503354253
EfmP.012E12	-0.202258181	-1.710609301	0.060050714	-1.004569484	-1.32368135	0.401780508	0.539356206	-0.990881811	-0.015144623	-0.349455659	-0.532135723	0.08706683	-2.040518339	1.089823327	1.360245946	-2.368853588	-0.415556764	-0.808813361	-0.430867661	0.605999456	-0.838629905	-1.926192134	0.359480338	-4.427660207	0.383164251	-3.34987097	-1.199979063	-0.451466624	-0.157627495	-3.168580973	-0.181073427	-0.226324649	0.644431049	-1.899458179	-1.117669448	-2.129791811	-1.898061906	-3.629151126	0.033387888	-2.712785038	-0.177480548	-1.784217758	-0.057844447	-0.086771064	2.372294351	0.306650355	1.265298842	-3.750465163	-0.63628523
EfmP.012E11	-4.60383628	2.358907849	-4.203259753	-1.684295242	-4.757256046	2.369500536	-6.026628383	-3.596192035	-4.450246606	-3.363841116	-2.410631537	-5.138247666	-3.635223024	-0.75483552	1.2836014	-0.942915557	-1.411655994	-0.591151614	-3.006613856	2.887570996	1.585699396	1.910371175	-6.172094061	-4.828163	-2.350867767	1.318298338	0.510301759	-1.77961076	-4.872383183	1.361728244	-2.479507696	-4.027067118	-4.425647989	-0.610146785	-0.051235781	-2.725641849	-3.736698681	-6.060755	-5.397702623	-0.945594848	0.462300096	-3.998890201	0.053358189	-5.719766792	-4.746714039	-2.285040067	-4.855289468	-4.828466668	-4.791563025
EfmP.012E10	-4.751558747	-1.923180645	-4.394713115	1.593062473	-5.189790085	-2.140461904	-6.149763384	-3.656754634	-4.788131713	-2.569178799	-2.16398561	-2.766838365	-2.288913092	-3.168285319	-0.590812823	-3.509873367	-1.063938034	1.328559067	-2.897189749	0.412466682	1.36372273	0.870903151	-6.454888824	-4.867733522	-2.433914385	0.408042704	-2.70294103	1.30320595	-5.629602296	1.27052304	-3.538496992	-4.077084889	-4.77793308	-2.74784467	-3.541345737	2.412885514	-2.658213751	-5.546159249	-4.996291998	2.098109003	1.482808915	-5.0340975	-3.063518609	-5.073871592	-5.47233806	-4.628608271	-4.925368437	-5.663618511	-5.83811991
EfmP.012E09	-3.762353258	-4.129811499	-2.251368159	-2.560043032	-1.439463426	-3.001451842	-3.093405449	-3.587370766	-4.269349898	-2.791780036	-2.317097755	-4.320679868	-2.78481814	-1.410593709	-1.880427731	-3.308882199	-2.386392168	-0.786740906	-1.784754111	-3.557789405	-1.751396775	-2.608642213	-3.147991863	-4.422827957	-1.91466994	-2.944800565	-3.304555745	-1.232161137	-3.953286999	-2.975618374	-2.924543349	-3.413572851	-0.970298671	-3.370853193	-1.697069576	-3.481261426	-2.78630377	-3.294154187	-3.78290456	-2.341235805	-2.731708597	0.442724963	-3.517607392	-3.896322067	-3.058417142	-2.167308009	-1.407369959	-3.621065976	-3.196594075
EfmP.012E07	0.855806686	0.02406044	0.238594086	-0.033939231	0.273227333	0.246198307	-0.095604149	-0.054406088	1.077106138	0.442162621	0.353677963	0.630489435	0.613301571	0.575893816	0.325580134	0.886769102	0.463974471	0.270202671	0.416391076	0.229630534	-0.130805998	0.484790356	0.511416365	0.271590653	0.427855616	0.043855329	0.151735814	-0.113623706	0.923452057	0.631132812	-0.091070719	0.140680126	0.850787657	0.502317336	0.517625225	0.411936754	0.742536442	1.537980998	-4.855748873	0.144817187	0.273294877	0.090439844	0.449094958	0.840872897	0.436294226	0.513251341	0.478187714	0.68180334	0.757058831
EfmP.012E06	-5.388885824	-1.624111955	-5.375206687	1.797308936	-5.179597003	-2.267376649	-5.384904933	-3.880467498	-5.377271163	-2.826936082	-2.565101231	-2.213506273	-2.4838826	-3.655014587	-0.671787854	-3.558197404	-0.748318952	1.282534126	-2.874633988	0.869527137	1.005052772	0.651374401	-6.991826883	-5.647182532	-2.271849424	-0.012088827	-2.255622204	0.437172962	-5.427543709	0.9438328	-2.998383671	-3.914645494	-4.687129963	-3.219412256	-3.387399797	2.381218284	-2.457045037	-5.125761443	-5.554931538	1.893438189	1.092060408	-5.247629254	-2.698650139	-5.573472312	-5.031757679	-4.220654655	-4.605955949	-5.508839674	-4.765592644
EfmP.012E05	1.577883046	-4.808060616	-3.656430324	0.432944286	-4.192753507	-4.000762496	-3.045103463	1.0571239	0.642542382	-2.878098077	1.018812274	0.927677722	1.367816254	2.018597511	2.026910953	2.937465021	2.34094043	-3.956996358	-2.672532542	1.266795359	-1.174991725	-3.080154645	1.962973179	1.74124871	-2.239878841	0.300928584	1.555782807	0.358208053	0.943854111	-3.853107368	0.91854456	-2.959673893	-3.695472127	-3.526422246	2.220058631	-4.032410422	-3.632898197	-5.14975609	-4.338448644	-3.358124231	-3.695928844	2.439570423	-3.719260518	-4.276403107	-3.567002792	2.164139555	-2.933285659	-3.800244532	-3.9355195
EfmP.012E04	-3.50194281	-3.15395039	-2.436515437	-2.456754023	-1.432321326	-2.767175574	-3.210662147	-3.498278669	-4.438083449	-2.193591592	-2.304817171	-4.375206577	-2.818722645	-1.463883594	-1.17049409	-2.581040168	-2.211756846	-0.56841468	-1.72045222	-3.741821689	-1.692877806	-2.440108052	-2.854741806	-4.36964015	-2.172547026	-2.866075094	-2.770036672	-1.044509769	-3.251506409	-2.526465419	-2.95323335	-3.38544457	-0.760446418	-2.951106762	-1.245497402	-3.318210735	-2.380867368	-3.114923237	-3.483397366	-1.914125829	-2.379163946	0.234040589	-3.588357042	-3.552769874	-3.297254759	-2.351290221	-1.662384896	-3.263915505	-3.013516595
EfmP.012E03	0.347929956	-0.200251817	0.496378524	-0.041921091	0.092029408	-0.220862514	0.120006066	0.21439329	0.316372312	0.076893106	0.142312424	0.12771414	-0.11752871	0.139741085	-0.053311902	-0.128600072	0.36602606	-0.072351458	0.07925092	0.033362331	-0.529690828	-0.056757639	0.285473184	0.596540292	0.658342205	-0.088143375	0.133093535	-0.601963677	0.362533562	-0.214287558	0.659158839	0.382151284	0.320720112	0.259104619	-0.026329389	0.005648692	0.087080986	0.544504014	0.405892155	0.021222851	-0.140599133	0.132517383	-0.148470078	0.117428652	0.147014965	0.082023691	0.507696336	-0.237301969	0.418572816
EfmP.012E01	-4.150239048	2.015397203	-4.322802808	-2.226293919	-3.210192104	1.516923704	-3.621052187	0.843202483	-2.219491108	-1.85895514	-1.972992087	-1.831045037	-1.510275402	0.40071763	1.111700367	-2.049342771	-2.416607722	-1.519815111	-0.899414968	-1.92124337	1.357805355	0.911717475	1.857705995	-4.855290437	-1.34575843	1.101748055	-1.705872928	-0.726236711	-3.97221322	-3.362872634	-1.914172096	1.483183517	-0.579389808	-2.240270885	-1.659016836	-2.239329551	0.882237989	-3.322326596	-5.173175309	1.328819297	-1.919380821	-1.654799604	-1.864040026	-4.748509942	-3.434121302	2.153836209	-0.132300929	-4.199478683	-3.06086367
EfmP.012D11	-0.698523003	-1.03889995	0.166974414	-1.405399739	-1.410233083	0.360351912	0.006501607	-1.345394879	-0.231478937	-0.340794169	-0.650487005	-0.07902487	-1.996040379	1.694896443	1.363512953	-1.993152469	-0.932666482	-0.325654957	-0.670707508	0.611685916	-0.815610892	-1.914062034	0.21065009	-5.472673862	0.336334183	-3.371172985	-1.169245463	-0.82555269	-0.737140861	-3.545573258	-0.433681657	-0.044809423	0.939661243	-1.732029499	-1.285965847	-1.683332255	-1.734439285	-3.774284891	-0.412514329	-2.978796273	-0.061135877	-1.518368769	0.110670004	-0.622673849	2.74769413	0.493891751	1.357680767	-3.327355785	-0.86482471
EfmP.012D08	0.699693284	0.560132317	0.121338783	-0.780769458	0.332877089	-0.263047759	0.57800166	0.268568884	0.546468844	1.028099409	-0.074594123	0.58147874	0.91616752	-0.238349518	-0.517206653	-0.417855509	0.244394414	0.57105734	-0.059471237	-0.384035078	-0.424779752	1.021605439	0.291204189	0.061743801	0.051819869	-0.393357973	0.555617629	-0.619929465	0.918725702	0.484495462	-0.081098873	0.017731612	1.496617875	0.408532878	0.346739864	0.145250436	0.752336388	0.806103858	1.165062409	0.120525151	0.276245167	0.406696079	0.248854174	0.883062507	1.045926165	0.261741766	0.014896683	0.160078002	0.156766648
EfmP.012D06	-1.207205324	-0.661901198	-1.301211587	-0.27444923	-0.461886674	-0.414295564	1.462049344	0.976868399	-4.235018735	-0.136352004	-0.876638666	-0.775473395	0.264132857	-0.24843032	-0.262509078	0.020014061	-0.969968769	-0.336500508	-0.085834785	-0.22139664	0.282733594	0.322931483	-0.919198076	-1.488314945	-1.477326693	0.222904982	0.012909579	0.098500145	-1.552713957	-0.308682908	-2.268814505	0.135576039	-2.119159022	0.350147802	0.01703833	0.189501224	0.708716072	-3.205107485	-3.560946795	-0.073541309	-0.188916045	-0.024035428	-0.274135465	-2.066259524	-1.037901018	-0.735298015	-1.94553649	-2.132042708	-0.739258288
EfmP.012D04	-4.431523786	-4.60792654	-2.454908147	-3.854280273	-1.807378205	-5.111284666	-4.316832126	-4.658596442	-4.951306898	-3.756132611	-2.316918717	-4.908995691	-3.995749275	-1.466588452	-1.835728338	-3.721991268	-4.666111705	-0.797643073	-1.770962909	-3.76573987	-2.411604914	-3.943425832	-3.534630551	-5.097284904	-2.318335468	-3.772983837	-3.661764849	-1.556355913	-4.189716798	-4.099213319	-3.063302986	-3.682088867	-0.430557859	-3.771929777	-1.718149666	-3.702712825	-3.181405525	-3.36171429	-3.781258582	-3.494526197	-3.621819401	0.660979013	-4.892662207	-4.806589896	-3.769010648	-2.453359045	-2.014727683	-4.174216056	-5.257140642
EfmP.012D03	-4.501943842	2.628467585	-4.018436117	-2.157925151	-5.800040797	2.657253032	-4.283495583	-3.923309082	-4.420159287	-3.643641171	-2.386620189	-3.997389202	-4.170999103	0.18667295	2.214450551	-0.693208656	-3.300557845	-0.437396858	-3.112654499	3.187177221	1.199501561	2.173760197	-3.724368187	-3.869806704	-2.154163893	0.757990584	0.053424463	-2.873781106	-3.742640498	-0.259206136	-2.06497205	-3.339676031	-3.836584592	-0.145875575	0.434864957	-3.039993079	-3.972187108	-4.343579676	-3.324013607	-2.646147122	0.254585696	-4.220290025	2.698135235	-4.580805105	-3.856110829	-3.94346041	-4.075827723	-3.063879453	-4.271305122
EfmP.012C12	0.215241118	-2.338607769	-0.524988888	0.091636635	-0.775573928	0.742101895	0.319027282	-0.374779134	0.407154854	-0.490541724	-0.017456144	0.135746195	-1.570326774	0.354407437	1.587024363	-2.043050197	0.490814711	-1.149664094	-0.992887443	-0.048874615	-1.140258493	-1.615400656	-0.437443441	-4.400530306	0.165924727	-1.874965031	-0.804406574	0.307026486	0.184860125	-2.693569174	0.644417084	-1.283660304	0.557035926	-1.740327503	-0.620897723	-2.073408785	-1.529252456	-3.432243745	0.614714962	-2.025195845	-0.041451846	-1.855447831	-0.360201256	-0.04537257	1.233662831	-0.25612818	1.069365115	-3.109753506	0.318050137
EfmP.012C10	-3.434089229	0.891052222	-2.980169903	-0.089303253	-3.542290753	2.27786128	-4.5291103	-1.016945242	-3.562460741	-2.967610517	-2.045946172	-2.611909849	-3.463889669	0.502815709	1.416145175	-0.386894513	-2.332001417	-0.960867437	-3.031730925	3.092030404	1.775390456	1.853844866	-4.763041526	-4.080830767	-2.25330222	1.604374721	0.224753739	-0.214210903	-4.071503256	1.166886323	-2.667421255	-3.308549683	-4.218841845	-0.342798414	0.91157617	-0.535011049	-3.128208669	-3.576069301	-4.271017516	-0.014700362	0.782750389	-4.016704211	1.630415794	-4.130794364	-3.504790331	-4.123692696	-3.921628291	-5.091706045	-4.994789076
EfmP.012C09	0.557430354	0.19740701	0.840226035	-0.037400662	0.465835446	0.552169626	-4.79705213	-0.241432574	-4.06445589	-3.001208212	0.594247715	1.25681904	0.385442223	0.535415085	1.712839807	0.19206768	1.590997749	0.992391065	0.680858504	-2.153972598	1.759257525	2.32762965	0.450255864	2.345633088	0.641755858	0.377404087	2.345452161	0.635416589	0.85075129	1.193562634	0.059380267	0.601144682	-4.035635895	0.972764149	0.581066994	0.675337027	0.322852523	0.812701982	1.140053466	0.368767262	1.60347739	0.653650159	0.940512961	0.574612446	-4.506417712	0.397358122	0.892132576	-4.637454221	0.719175649
EfmP.012C08	-0.982749381	-0.837071798	-1.41882856	-0.194108302	-0.903366783	-0.731628112	0.590450736	-0.741388621	-3.895470719	-0.019831194	-1.424198153	-0.302626933	0.602423901	-0.844843767	-0.281441947	0.160363337	-0.947378494	-0.549450125	-0.437253493	-1.157424347	-0.417808014	0.512997418	-1.439288219	-1.67439624	-1.61226043	-0.82172232	-0.037217707	-0.465859405	-1.690379198	-0.054283725	-2.140106255	-0.758091518	-2.175088952	0.327902938	0.011031764	-0.042703516	1.082744725	-4.380957693	-4.194200778	0.124471447	-0.136577685	-0.129861214	-0.535856218	-2.420439717	-0.97453894	-1.471367897	-3.452396936	-2.613481836	-1.043787511
EfmP.012C07	0.238345202	0.34910386	0.385307447	-0.043405881	0.198028868	0.032093716	0.071049205	-0.004725023	0.527787952	-0.078933819	0.236800061	0.322842025	0.00399404	0.4196238	0.076071888	-0.127451436	0.296940841	0.11939214	0.069787451	0.042124728	0.416296374	-0.400212999	1.175309336	0.22503635	0.382169187	0.366706191	-0.039081319	0.231040909	0.304115762	-0.034970109	0.053096979	-0.059757742	0.44132808	-0.045757727	-0.175480696	-0.064879346	-0.059999204	0.193592304	0.459346141	-0.104912574	0.024620612	-0.031265558	0.209778316	0.296912805	0.505642322	0.189300375	0.355232652	0.220992309	0.021889161
EfmP.012C06	-5.123613561	3.07047907	-5.207700818	-1.851054458	-5.729766408	2.958490549	-5.199827238	-3.538276621	-5.117405864	-3.567670861	-2.487041432	-4.73479403	-4.032390459	-0.918616809	2.27874377	-0.830476845	-2.853292092	-0.623031326	-3.414272263	3.337675521	1.782035872	2.86293862	-5.650700066	-5.722101218	-2.207505822	1.934052635	1.602356449	-4.124941863	-5.093772433	1.342505973	-3.218322086	-3.635550278	-4.601991592	-0.148117664	0.259587851	-3.076737463	-4.202673491	-5.147804604	-5.024353348	-2.402711307	1.197918561	-4.601983655	2.622340607	-5.50077135	-4.830448943	-4.371762553	-4.656073824	-5.896342335	-5.260408523
EfmP.012C05	0.956047469	0.751769888	0.439711231	0.496546825	0.360196697	-2.776964833	-2.613780927	-2.587493642	-1.705646437	-1.600400139	0.361710587	-1.955896624	0.068690813	-1.828177772	-2.485321154	-3.21967906	0.568308624	-3.071274881	0.896119137	-1.882428561	-1.718396009	-2.651850115	-2.94588824	1.413267568	-1.753757542	1.228936595	-3.238764603	1.088413953	1.186579259	0.932498485	-2.184064728	-2.8226148	-2.582828841	-3.304819941	-2.944013638	-3.602454136	1.569727543	-3.706769223	-3.404771415	1.754458377	1.524719331	-2.089281832	-2.264409174	1.191562273	-2.341043015	-1.764581611	-2.531063425	-3.465960238	-2.804960072
EfmP.012C04	-4.387751498	-4.44865932	-4.972231825	-0.449276515	-4.628911893	-0.430325881	-4.74618701	-4.678576511	-5.350286934	-0.339774955	-2.098133225	-2.182183864	-4.317452067	1.21741315	0.364544305	-4.311638168	-1.139928149	-2.729692368	2.375448304	-4.567135952	-1.410807273	-2.365877634	1.377377988	-5.353491315	-2.517451585	-4.307807608	-3.445096723	0.66612638	-4.531508621	-0.831110856	0.309970473	-3.825895576	-3.912859139	-4.15648179	-3.984388241	-4.13859864	-3.610172556	-5.076618165	-5.001411842	-1.614354217	-1.83876469	-4.620909719	-3.610539343	-4.482151784	-4.51732413	1.085000137	-4.794345553	-3.551223959	-4.36008068
EfmP.012C03	-3.09729512	1.146950868	-4.317384378	0.73985685	-3.468076336	0.611024563	-3.542856962	0.608281285	-4.191047734	2.074836317	-2.242066989	0.479714041	0.692150109	-4.053567908	1.090750573	0.452968712	-3.143746375	0.319885371	1.187850744	0.927375282	1.335605707	1.311772111	0.46333895	0.156879495	-1.924339508	0.928377677	1.115819339	0.30046338	-3.235615605	1.166042166	-3.005806042	1.57398708	-3.185451308	0.940577218	0.874717263	1.152895182	1.602770653	-2.895979686	-2.559405195	0.820634964	0.810596186	0.710520045	1.408038382	-3.417663058	-3.116624595	0.577581678	-1.792763639	-3.281529175	-3.132494701
EfmP.012B12	-5.818371057	-1.283278638	-5.070708512	1.819681867	-5.057403973	-1.783014211	-5.683486866	-2.974477102	-6.040257721	-2.795910809	-2.394781519	-2.756887887	-2.786686251	-2.987641187	-0.906866658	-3.15149315	-1.642470537	1.090931799	-2.736553188	1.331087205	1.412822001	0.657836551	-6.419889382	-6.134423609	-2.28242729	0.861594067	-2.200211713	1.093337304	-4.818696866	1.000061853	-3.178945939	-3.821011019	-4.775451123	-2.46588471	-2.765965604	2.360869442	-2.51027324	-5.638879176	-5.986651875	1.873892739	1.373555888	-4.757412794	-2.348828831	-5.64778064	-5.04888346	-4.061807289	-4.481618196	-4.356309056	-5.159586391
EfmP.012B09	2.213988805	0.583317255	1.482569938	-4.123987964	1.653933404	-3.61200322	-3.687848018	-3.617372087	-3.719933398	-3.657129988	1.793063304	-3.427433468	-4.945050201	1.985238308	-3.995920596	-4.266416818	2.334738887	-3.278027274	-2.171719665	0.958316753	-1.78720415	-3.061710997	1.327493558	2.756582825	-1.772280425	-2.922319043	-3.701659976	2.036467003	2.41533138	-3.631782325	-2.55110246	2.0969432	-3.656769914	-3.660206081	-3.298125937	2.323987436	-3.722958335	-3.838984122	-3.734720423	-3.376748472	-3.271914199	-3.928261415	-3.773576167	2.480772666	-3.658983768	2.006066317	2.44156689	-2.419353813	3.507082907
EfmP.012B08	0.734609637	0.243048507	-0.006208048	-0.745108237	0.14402618	-0.737331532	-0.041143131	-0.776787075	0.56609917	0.485282131	0.039668298	0.541855998	0.463114633	0.369702458	0.29203844	0.622345374	0.245859232	0.540514202	-0.018959838	-0.522444294	-0.047966338	0.606538909	0.919007514	0.143257333	0.157335583	-0.113564277	0.24663142	-0.254718968	0.692717499	0.453184492	-0.120973925	-0.295165587	0.997522666	0.453453929	0.142372938	0.291320986	0.604549211	0.69088438	0.705530265	-0.145331144	0.465379251	0.01728791	0.580642695	0.887590009	0.279403952	0.393873282	0.112580167	0.932982777	0.363493122
EfmP.012B05	-5.04638131	3.190433183	-4.835202855	-1.020023666	-4.934270054	1.158749622	-5.326948971	-1.021170931	-4.682348574	-3.602491771	-2.308000485	-4.475834922	-4.508650894	0.920781843	1.094194267	-0.34580731	-1.913862354	-0.515246485	-3.521864703	2.551146372	2.127490951	2.754011494	-7.08519478	-10	-2.469841838	2.168657561	2.12478401	-1.636114283	-4.840393623	2.588632194	-3.157681483	-3.790952964	-4.618128054	0.083039318	-0.713541591	-1.889696426	-3.956993014	-5.411324977	-5.692506764	-1.63272133	2.010405242	-4.188507901	2.339475644	-5.249157788	-4.339600834	-3.63187063	-4.136698206	-4.241508205	-4.711917682
EfmP.012B04	-0.638490308	-1.053016274	0.446180867	-1.610010595	-1.955904707	0.389706131	0.429611212	-1.80739644	-0.323365342	-0.227415891	-0.691068322	0.199788388	-1.906184921	1.716756922	1.448032266	-1.984095526	-0.823200272	0.191865788	-0.731916242	0.728547282	-0.917285829	-1.963618852	0.346858598	-6.117384512	0.181448129	-3.23715204	-1.335206171	-0.675462507	-0.566836883	-3.29296568	-0.547813593	0.124535006	1.098156945	-1.581567307	-1.075900814	-1.785503906	-1.831847758	-3.82082277	-0.369758206	-2.900276416	-0.051981594	-1.448213104	-0.053069096	-0.582638233	2.177205297	0.261011646	1.310994565	-3.708940421	-0.979621549
EfmP.012B03	-0.079178824	-0.358255569	0.209031191	0.168973213	0.352031976	-0.050174007	-0.076376779	0.140654021	0.223358158	-0.47815128	-0.027171949	-0.144890903	-0.289120919	-0.073919027	-0.279192174	-0.439769741	-0.26957253	-0.530028501	-0.050989086	-0.648603507	-0.874708883	-0.523487271	-0.132938387	0.214438866	-0.432059516	-0.338966262	-0.327991985	-0.389149536	-0.075277085	-0.725444538	-0.295302834	-0.105380592	-0.472036174	-0.119029336	-0.38837662	-0.367166876	-0.343777197	0.596935054	-1.461303081	-0.360512579	-0.59553409	-0.319089137	-0.588933913	-0.832129814	-3.279425013	-0.241266705	-1.179002611	0.156538981	-0.159386172
EfmP.012B02	-5.656077078	2.565278497	-5.468301567	-1.544691383	-5.430212433	2.37372055	-5.308640515	-4.353620704	-5.480070631	-3.694650669	-2.375986528	-5.098750203	-3.728803167	-0.511242467	1.685694774	-0.96024272	-1.423123168	-0.253971939	-3.740647574	2.841289618	1.207571808	1.818745735	-6.031814558	-6.393414848	-2.452804569	1.386342325	0.211064599	-0.310408403	-5.167241539	1.233628718	-2.764750387	-3.860765192	-4.838959369	-0.740204473	-0.130708227	-2.231583617	-3.515505467	-5.467243941	-6.105030487	-1.368629923	0.400482871	-4.798020434	2.160156693	-5.412221102	-4.837186252	-3.867816829	-4.430429626	-5.456925681	-4.774843012
EfmP.012B01	-5.679134792	2.662039746	-5.444065951	-1.296059853	-5.481727808	2.487286358	-4.925785113	-2.072776203	-5.787733884	-3.882143658	-2.176123784	-4.912983944	-4.429049223	-0.052899504	2.167109658	-0.655589489	-2.646866529	-0.558304791	-3.899455654	2.880910346	2.066853852	2.784300905	-6.541865781	-5.596360638	-2.477509845	2.082691184	1.878567075	-1.990617226	-4.944547283	1.933446387	-3.068568537	-3.993771221	-4.841324714	-0.097385033	0.413349702	-1.912965358	-4.140662401	-5.521420665	-5.552863014	-1.609311983	2.040687839	-4.425777761	2.409509697	-5.738646622	-4.784944834	-4.597283066	-4.483846513	-4.967770504	-5.478199184
EfmP.012A12	-3.175981812	0.196706429	-4.182585796	-0.317920306	-3.938816981	0.328841708	-3.44621387	1.47491626	-4.053844079	0.171660046	-1.978214432	0.435560187	0.284657574	-3.412479165	2.735831585	0.986869106	-1.257074536	0.94624101	0.612573316	0.167395931	-0.112430885	1.071754004	-0.696923437	-4.008449578	-1.917267463	0.59137454	1.357432777	-1.144788677	-3.551080344	1.012192186	-3.01070856	0.870021451	-2.881950931	2.166987543	1.545661937	1.868495582	1.082401813	-3.011265771	-3.359753107	0.833683501	-0.155063131	0.491868952	0.744068994	-4.04122948	-1.106303183	-0.172634467	-2.767601885	-2.968068622	-3.15764339
EfmP.012A11	-3.809653347	-4.031944195	-2.528639699	-3.537536493	-1.659714298	-3.875463373	-3.956969717	-3.653259816	-4.640879947	-3.152185643	-2.231603581	-4.600020534	-3.335199866	-1.395031732	-1.820175208	-3.431655332	-3.230546871	-0.90381023	-1.571659818	-4.186462809	-2.175480832	-3.402425926	-3.624365727	-5.200473079	-1.870522189	-4.094691825	-3.768391225	-1.260686167	-4.113251939	-3.493903392	-2.74239107	-3.562813285	-0.638241483	-4.08227235	-1.818779189	-3.737030794	-3.059555439	-4.076157248	-4.329647171	-2.83009014	-3.056651397	0.4911341	-4.337009907	-4.151996457	-3.536600996	-2.441170355	-1.544042569	-3.548698794	-3.604608984
EfmP.012A10	-3.884775644	-0.314594166	0.356981836	0.53803715	0.067055194	0.87347669	-3.85266848	0.043083664	-4.434856715	-1.367439456	-2.205653105	-0.333206287	0.26034767	-3.508834242	2.00421525	0.531249237	-2.91108686	-3.823710659	0.646647165	-3.440522332	0.273455459	0.383828646	0.26608068	1.697930504	0.029835681	-0.268243544	-0.108516867	1.040021549	-3.198653063	-3.24233229	0.253211093	0.290343609	0.601453007	0.824948195	0.632943971	0.796166979	0.121056315	-2.54493984	-2.698871468	0.24110047	1.935439867	0.573410281	1.017320509	-3.795922195	-2.88829913	0.211295498	0.74754032	-4.679237416	0.852573928
EfmP.012A08	0.622459229	0.132459823	0.020786816	-0.388756283	-0.612690044	-0.559027021	-0.045855843	-0.075104592	0.386510546	0.216077471	-0.228120817	0.311467865	-0.030560764	0.239957789	-0.360093575	0.12561193	0.107523859	0.13966454	0.061138074	-0.288455104	-0.687436064	-0.155831252	-0.018913254	-0.010636656	-0.032694338	-0.272690983	-0.095496277	-0.398674642	0.438058908	0.022225762	-0.020864245	0.003097573	0.556959721	0.155649835	0.00376721	-0.055488442	0.304497506	0.543914479	0.616527057	-0.222002045	-0.205309621	-0.185745401	-0.026108683	0.362195434	0.530725924	0.22934192	0.491936309	0.266403562	0.30284654
EfmP.012A05	-3.178672765	-0.866833017	1.431958101	-3.170017989	-3.844733454	-0.103282717	-0.462996645	-4.023106601	-3.90643265	0.12653111	-2.094100833	-0.21201031	-3.221060873	2.537137439	0.751074623	-3.120207683	-3.056594418	1.11701701	-2.296501847	0.933669841	-2.072507015	-2.856647782	0.091746742	-4.657615612	1.116429665	-4.052740161	-2.97415217	-3.438641863	-3.018488766	-3.558868302	-2.94620921	1.369296686	1.814463861	-2.914431448	-2.697096304	-2.922397475	-2.582756329	-4.289806846	-3.033889002	-3.470411533	-0.165980487	-2.552354888	0.0168358	-3.112214141	3.476358202	-0.020954165	1.300578746	-3.797277902	-2.838714107
EfmP.012A04	-3.358479621	-5.482665971	0.2366113	0.462952282	-2.458427184	-3.393923698	1.380139557	-3.01560125	-5.215232217	-4.060883497	-2.42355571	-5.005660984	-3.528672369	-0.074124273	0.086422955	-3.468325614	-0.651547295	-4.726180357	-3.333279542	-3.910161541	-0.575874775	-0.536808077	-5.83316778	-1.040158692	-2.310548707	-1.119412212	-3.848723589	0.531356822	-3.2346335	-3.631140162	-2.752041363	-3.585891338	-3.509490312	-3.463201826	-5.672401173	-3.643771701	-2.255876743	-3.33834827	-3.229137922	-2.407388189	-0.825045414	-4.019800357	-3.98966261	-4.41942847	-2.146691219	-3.782239955	-3.418520349	-0.437731469	-3.877041729
EfmP.012A02	-3.793285859	-3.800989628	-5.035433016	-3.811081073	-4.134719584	-2.492098243	-1.238072257	-2.099295964	-5.401388754	-2.104563356	-2.588777587	-1.697741002	-2.539438069	-3.770234741	1.821899199	-2.627711933	-1.507261305	-2.553654185	0.326898408	-4.403483605	-0.393318555	-0.943373146	-2.891203164	-5.29739673	-2.2223275	-0.833665104	-2.496454383	-4.284493697	-3.680179501	-1.607829293	-3.050306742	-3.736721596	-3.176716294	-3.546109038	-0.933340112	-1.633141882	-0.683475833	-2.230874487	-4.332533948	-0.016756669	-2.696140978	-3.627197988	-3.907257705	-4.23723021	-3.427387131	-2.127455998	-3.240304364	-1.139610653	-3.552313563
EfmP.011H12	-3.296614049	0.34811508	-4.068075799	0.950379021	-2.707982818	1.288087335	-3.28476334	1.413259642	0.502078649	-1.175046891	-1.905454002	-0.627594691	0.802466257	-3.090169529	1.651294329	0.288769191	-2.398936878	0.600857115	0.483518076	1.147439983	1.463437036	1.184566795	-5.816863601	-4.514196155	-1.905753551	1.002772569	1.376588277	1.017702489	-3.063949591	0.471355857	1.110976271	1.082584807	-3.050858902	0.640524142	0.478893123	1.057092137	0.842964745	-4.015703375	-3.114487699	0.840671977	0.859752823	0.86462585	1.024739174	-3.472846222	-2.882905579	-2.580509229	-2.572491603	-3.372187101	-2.817806657
EfmP.011H09	1.202905642	-1.722466178	-0.565859034	0.124115405	-0.986126124	-0.029663018	-4.202016907	-0.293001986	-4.042535739	-1.304719332	2.219179364	-1.665160811	-2.535501018	-1.279659501	-0.319927843	-2.500787893	1.591129751	-0.359730486	0.166856107	-2.636071698	0.438751832	-0.640899862	-0.13551268	0.373418051	-1.663984502	0.02768261	2.547646329	2.019717235	1.357921344	-0.746517432	1.390192731	-2.126342633	-3.617292856	-2.103999862	-1.903088165	-1.664839706	-2.423373996	-2.270134793	-0.617871019	-2.245986744	-1.680379338	-2.476625732	-1.039076389	0.996999749	-3.674043598	-1.020439345	-2.096383679	-4.111758627	-0.949477172
EfmP.011H08	1.02217472	-0.363729469	-0.606531682	-0.492177298	-0.435387808	0.737827207	-0.702750218	-0.835978293	-3.727878223	-2.718435211	0.836378166	0.859076249	0.913784504	0.019730089	2.301466245	0.689074107	1.892401477	0.949829853	0.681952392	-2.965797759	2.552316343	2.126020475	0.852750878	2.524942518	0.246871695	0.297310377	1.823351732	0.56054966	1.31797419	0.77818779	0.056831602	-0.32936504	0.951914086	0.848442779	0.785667034	0.866360361	1.021653344	1.118589829	1.385156351	0.356506907	2.711070494	1.199359072	1.888887723	1.653252981	1.006014458	0.581619722	1.548369694	-4.226177465	0.856919599
EfmP.011H07	0.055360978	-0.683807662	0.343180054	-0.264271285	0.063647745	0.148867658	0.116794662	-0.316182298	0.100482699	0.274541911	0.30478547	0.128037491	0.241059333	0.338354186	0.436736578	0.542793581	0.697199597	-0.062731288	0.208199363	0.348764206	0.376939598	0.315741447	1.194582596	0.788644783	-0.197189439	0.680010012	0.177008195	0.412745013	0.384685339	-0.026340596	0.649874188	-0.005883389	0.290646997	0.481286374	0.05017554	0.586613494	0.048759321	0.743735873	0.031058339	0.090311558	-0.026044306	0.237551457	0.407537643	0.246566103	-0.143128331	-0.023473987	0.02054193	0.599668653	0.216952535
EfmP.011H06	0.541489289	-0.242603009	0.485071884	0.366740041	0.600160968	0.834284654	0.57399857	0.415997866	-5.154947266	-1.362881007	0.862370288	1.183784653	0.275183375	0.716440765	1.810414609	0.539061141	1.574976868	1.080023485	0.423562321	-3.088156339	1.815233081	1.990594578	0.35137849	2.680174111	0.793167854	0.991562524	2.125531913	1.285845839	0.928575286	0.749754995	0.936706972	1.227797	0.640581843	0.69578036	0.458944807	0.503047793	0.285820783	0.773252154	0.82877649	0.058681756	1.420344825	0.424900005	0.792672325	0.681786494	-3.516450377	-0.199725044	1.144668051	-4.726869142	0.363060688
EfmP.011H05	-3.279706781	-3.550165563	-2.218718742	-3.126851469	-1.832475671	-3.125177555	-2.921160733	-4.415449909	-4.822559568	-2.865968814	-1.906054974	-4.634698364	-2.897218194	-1.445471806	-1.396492443	-2.932471442	-3.112326799	-0.615072602	-1.605273106	-3.107413023	-1.764355386	-2.904711677	-2.999511097	-4.868705613	-1.841505127	-3.805319064	-2.788698194	-1.302717917	-3.335740374	-2.855408113	-2.884496338	-3.262479917	-0.77604305	-2.91190563	-1.407845629	-3.418751185	-2.74504281	-3.296309849	-3.686072566	-2.400949703	-2.507923802	0.401904965	-4.25298095	-3.790016443	-4.109806475	-2.235584645	-1.377473469	-3.680345321	-4.153511343
EfmP.011H04	-5.312879289	-5.262864925	-3.926355778	-4.709700492	2.858443941	-4.544190861	-5.763307928	-4.346995756	-5.297443032	-3.794739461	-2.478622473	-4.533670862	-5.93643389	-10	-4.061761898	-6.129329073	-4.387252116	-4.459765766	-2.738813571	-2.885647885	-1.818320073	-4.544991759	-6.19045176	-7.766531955	-2.591571197	-3.69025779	-4.65516726	-4.852356758	-4.877203803	-4.473554107	-3.378631659	-3.313696218	-4.143485028	-4.118759055	-4.928434992	-3.627523317	-4.30382504	-4.500030209	-4.234212149	-4.159075089	-4.686914498	-6.272230402	-5.030355254	-4.400421161	-5.103292995	-4.820502063	-7.200108056	-7.320532375	-5.1864589
EfmP.011H03	-1.320598624	-0.623299459	-1.339510879	-0.03334894	-0.752430658	-0.841300937	1.287354596	0.268959958	-3.685926742	-0.014665605	-0.877336486	-0.427834532	0.388072206	-0.095212477	-0.125327085	0.106981798	-0.915973168	-0.357777304	-0.373464388	0.077165756	0.510773494	0.369154192	-1.09655637	-1.456291617	-0.957460407	-0.153692955	-0.147141271	0.255509007	-1.432332338	-0.173381603	-2.020676965	-0.069470295	-2.109969186	0.049911131	-0.061954036	0.059786495	0.678227716	-3.181200001	-3.565206002	0.003830492	-0.1795784	-0.027896627	-0.385957009	-1.969532007	-1.141486442	-0.92727966	-2.495793318	-2.354266619	-0.818181828
EfmP.011H02	1.159648597	0.650330525	0.830395885	-1.524250318	0.187671379	0.604069202	0.453689675	-1.970044355	-0.987498071	-0.916951352	0.746781452	-0.074061801	0.696576853	1.267959013	0.359974756	0.802411883	0.514921408	-1.221815957	0.722321561	0.009605375	-0.555865264	-1.500009475	0.595589092	1.647685217	0.754480813	-0.958102777	1.079291443	0.40510218	1.102228405	-1.247836331	-0.938359655	0.611946973	1.848955925	-1.117397623	0.795582271	-1.137797518	-1.318059495	-1.414413921	-0.122131839	-1.267563726	-1.189359739	0.956932544	1.148464713	1.23890924	0.003161676	0.952824826	1.445003601	-1.181043031	1.026964107
EfmP.011G12	-2.033778035	2.012481528	-2.127591876	0.470880614	-2.081338658	2.072787385	-1.807891508	-1.620450344	-1.925202845	-1.72061705	-1.40615891	-2.046131333	-1.943727604	-0.897318591	0.216500754	-1.667295522	-0.225170181	-0.612804528	-1.643098371	0.926946424	0.655993912	1.30229635	-2.995664369	-2.042295849	-0.936218318	0.333691161	-0.482803751	0.237606591	-2.109338777	1.890656726	-1.533438213	-2.084123233	-2.197248548	-1.285262347	-0.964316394	-1.400375365	-2.054253299	-2.275190617	-1.708070525	-1.434741092	-0.33425002	-2.375986414	1.977863553	-2.095792488	-1.497554768	-1.772995799	-1.695216588	-1.812196349	-1.980711375
EfmP.011G11	-2.65329185	-3.428387036	-1.879996447	-3.956589575	-2.303132836	-2.44957409	4.138509219	-3.603043961	-3.78527125	-4.177135749	-0.978261657	-2.615325016	-3.866778258	-1.602494268	-3.900943338	-4.275720289	-1.751920117	-3.733637483	-2.560517196	-2.102239926	-1.136057757	-4.133147757	-2.085839843	-1.289429325	-2.339152689	-2.738133782	-3.991450648	-1.024057429	-2.490947754	-3.154358991	-2.665030439	-1.346165769	-3.562312614	-2.340658847	-2.805904011	-1.668339956	-2.346948047	-3.753637501	-3.851055734	-2.856731975	-3.753810417	-4.023799022	-2.991508713	-2.358262145	-2.930591514	-2.351459429	-2.170011249	-3.693983416	-1.888166364
EfmP.011G09	-2.30377405	-0.955353003	-1.268454972	-0.841663397	-1.60060828	0.040881929	0.13006345	1.734609426	-3.269787289	-1.416765787	-0.701241804	-0.91458953	-1.353628571	-1.908236455	-1.79152627	-1.617477996	-1.289024087	-1.010818141	-1.198365272	0.34507559	1.373276001	-0.974384905	-3.433420229	0.162910911	-0.048377479	0.269290032	-1.005271562	0.123179735	-1.909409054	-1.532916381	-0.928791647	-0.188486608	0.410417054	-3.112847768	-1.474772402	-2.993867679	-1.639291318	-2.323763078	-1.556285759	-0.869727363	-1.113640699	-1.346156867	-0.764461919	-2.380641163	-1.286848789	-3.257725491	-2.631697117	-2.122722372	2.382096792
EfmP.011G07	-4.842006746	-4.285946127	-5.164071508	0.31627616	-4.976441688	-0.623444784	-4.456249186	-3.767351473	-5.541459993	0.030096361	-2.173549849	-1.871926896	-4.310237025	1.416321011	0.574942039	-4.203624879	-1.623204495	-3.439542528	2.807066907	-4.491235818	-1.024679755	-2.597431809	1.904859726	-5.582366222	-2.350355057	-4.608091909	-3.224265349	0.732274548	-4.816129485	-1.1947445	0.418668799	-3.735607782	-4.096684813	-4.614544995	-3.7608787	-4.294492683	-4.010378852	-5.054845817	-4.430305352	-1.800063412	-2.933094152	-4.596352029	-3.722000799	-4.739690449	-5.395399691	1.263484574	-4.872510524	-3.253153628	-4.223924954
EfmP.011G05	1.112454687	-2.347567331	-3.448698763	0.068986188	-3.584789718	-2.391594904	-3.524366099	0.759036649	0.516854926	-2.660357363	0.532537589	0.84672489	1.212025958	1.472243777	2.122704598	2.86595429	2.25560485	-4.234159321	-2.315512617	0.817555788	-1.39648513	-3.09244421	1.039500535	1.932919717	-2.39265195	-0.200640169	1.166188684	0.054537076	1.156946111	-3.266562199	0.80558102	-2.795524782	-3.739118318	-3.044863944	2.227594956	-2.70618156	-1.754265358	-3.899884486	-4.199503555	-2.690794271	-4.653738407	1.91112869	-3.400283564	-4.20626934	-3.205546906	2.089134442	-2.250467916	-5.227823683	-4.507882853
EfmP.011G04	-4.04932121	0.679707202	-2.148274759	-0.050890487	-4.151620949	0.49446039	-3.550084283	1.178343545	-0.21012146	-2.400902279	-2.170599052	-0.499273212	1.214745603	-1.034541746	1.287539668	1.54069557	-3.191671181	0.132992414	0.64922362	1.042444005	1.475260344	1.687358367	-1.389975717	-4.971103757	-1.494606299	1.308163498	1.42344383	-0.287517856	-3.530116541	0.348729655	-0.636652395	1.632497055	-2.342728478	1.293927547	0.639401183	0.67995942	1.874259619	-3.649355707	-4.045030225	1.639706256	0.140005745	1.30797068	1.39007437	-3.367395329	-1.475137597	-2.339058654	-2.342736386	-4.060237749	-3.928236758
EfmP.011G03	-1.671708658	0.239735521	1.094626201	-1.731481184	-2.12269329	1.415373914	-1.165975341	-0.447586788	-1.500072142	-0.884209613	-1.444360966	-0.348589158	0.483196032	1.60620162	0.572755046	0.376662144	-1.720433062	0.106139628	0.735532089	1.754830522	1.515956051	0.637521345	1.723014094	-3.601164543	1.083929941	-1.438714926	0.661696965	-0.989191188	-1.697230692	-2.421557532	-1.383969924	2.113246144	0.651230343	-0.003020577	0.278910318	0.342102578	0.086578602	-3.386692862	-1.755556798	-2.04991707	0.736260245	0.56419324	0.675129314	-1.792477863	2.24438789	0.580760246	1.32081447	-3.103352766	-1.897428358
EfmP.011G01	-1.577123164	-0.884397141	-1.65270475	-0.004326539	-0.799044202	-0.808292596	1.066994936	0.029541356	-5.237585213	-0.09569751	-1.161713137	-0.703920169	0.162814689	-0.311166619	0.072274902	0.164445733	-1.223274567	-0.73097843	-0.329950103	-0.859016777	-0.038215875	0.35017629	-1.374825151	-1.576296886	-1.805492191	-0.27109036	-0.066359427	-0.403023154	-1.49780158	-0.150151088	-2.128664132	-0.488848605	-2.265333949	0.157156571	-0.05748496	-0.14820182	0.549987375	-3.002251926	-2.965853573	-0.142345944	-0.067497114	-0.010287435	-0.539650358	-2.19223801	-1.041394254	-0.93471319	-4.825410125	-2.330973055	-1.064293007
EfmP.011F12	0.32845963	0.156291216	0.340584526	0.010931663	0.369129412	0.341778639	0.943214844	0.432073518	0.387762289	0.290506124	0.269442379	0.120970065	-0.204015831	0.158067438	0.049627901	0.007311015	0.311880368	-0.01054992	-0.065939969	-0.158113723	-0.807321191	-0.312526324	-0.739941444	-0.080523053	0.650046676	-0.161756031	-0.085295814	-0.354537624	0.251252245	-0.352029868	0.31402171	0.037171101	0.313748633	-0.227512216	0.149664769	-0.283455834	-0.07720652	0.875970042	0.514269911	-0.350955407	-0.233867856	0.022320554	-0.018543888	0.330618	0.496327287	0.054920292	0.219297248	0.331967878	0.177449575
EfmP.011F11	1.36269872	0.136869239	1.807612863	-3.395346525	1.103228158	0.976076922	-5.157021113	-4.76728954	-3.785688314	-3.696428304	1.572557182	0.212607813	-4.888973705	1.661183171	-4.139303252	-4.726929677	1.020146972	-4.182162921	-2.764420121	1.111274547	-2.069016829	-4.205667069	0.89704824	2.389853673	-2.314881385	-3.760423756	-4.46443202	2.029260612	1.417816548	-4.332228459	-3.69012142	1.906149374	-4.461919324	-3.94137704	-3.888338242	1.531284868	-3.706335673	-4.897627449	-3.057942793	-3.35481727	-3.992935154	-4.587000258	-4.62302958	1.341600728	-3.980470064	0.939913608	2.297446277	-3.955084911	2.397371285
EfmP.011F09	-6.080950144	-1.585164428	-5.370918683	2.123736953	-5.274891199	-2.205627922	-5.634494267	-3.767730209	-5.86456934	-2.718769054	-2.247578665	-2.802500382	-2.710978784	-3.360745753	-0.186986175	-3.46227353	-1.613324591	1.494082039	-2.93036594	0.939845198	1.098353054	0.999427598	-7.501009752	-5.643873822	-2.188662759	0.709918999	-2.414805713	1.104281901	-5.620353653	1.26585845	-3.418670934	-3.943175972	-5.190281368	-3.043446423	-3.6503497	2.190769207	-2.858641954	-5.629575607	-6.275834492	1.990627712	1.822814984	-5.323042327	-3.031610618	-5.728547486	-5.403900942	-4.469569804	-5.121013424	-5.064138575	-5.053551428
EfmP.011F08	0.779909424	0.966320679	-0.881388349	-0.006746251	-0.227543181	-3.141665816	-3.479271934	-3.216907274	2.413380415	3.126367765	-0.516079559	-3.351254405	2.189659147	0.847700266	-2.951616344	2.009684932	0.602567062	2.152208741	0.350034009	-2.665468355	1.505941901	2.344648885	0.242376794	0.916305223	-2.181834061	0.45873783	-3.982158548	-0.163170537	1.153449889	0.678812636	-2.700242701	-3.050602903	-3.84329434	-3.565167945	-3.162718594	-3.063681999	1.826343024	-3.553106568	-3.451056186	2.001529638	1.638381912	1.798783952	-4.00050716	1.257434669	-2.945688203	0.482598676	-2.911574626	-4.066693417	-3.435532381
EfmP.011F07	-4.67451164	-0.328488754	-5.521963637	1.484314088	-4.834958568	-0.244501747	-4.804037899	-1.050728388	-4.878487089	-2.309193644	-2.312817174	-1.72873493	-3.543406548	0.077230436	0.021899431	-0.124367445	-2.508272747	0.835554436	-2.615713731	2.20195583	1.615955335	0.627338053	-4.595286381	-4.737643362	-2.486294028	0.833021379	-0.819942106	0.724908794	-4.44767255	1.346476289	-1.878215406	-3.615563739	-3.574191859	-0.389732422	-0.815322498	1.752670451	-2.958015536	-4.210583856	-3.922362638	1.702656909	1.115021929	-4.571831311	-0.636367818	-5.126702244	-3.930494538	-3.657341141	-5.350609327	-4.123315908	-4.813014849
EfmP.011F06	-3.845738689	-4.152363952	-3.718228145	-3.709393482	-3.523556067	3.164554921	-5.315495679	-3.923222532	-3.099945569	5.147062544	-1.985991688	-4.082041848	-4.260297093	-2.414507073	3.402142537	-4.6312489	-3.90504919	-3.828876291	-2.650504457	-2.422304713	3.453200346	4.523216341	-4.837241134	-3.4226296	-2.210420837	-3.238738699	-3.45010792	-2.462816392	-3.995992299	-4.45024068	-2.64421394	-2.812124494	-3.891716464	-4.114188731	3.332780631	-3.748580422	-4.410752952	-5.162372397	-4.005076992	-3.500793541	3.726211288	-3.457832825	-4.229962973	-4.074856769	-3.675920038	-3.908943799	-3.473588869	-4.278923	-3.854671324
EfmP.011F05	0.132803237	-2.571871353	-0.723400715	-0.507136832	-1.582321424	0.598336638	-0.577641559	-1.652460411	0.37302713	-0.455709968	0.12927846	-0.206479692	-2.102798652	0.321940424	1.641095685	-2.06247257	0.343880705	-2.03808417	-1.061074139	-0.169405166	-1.417947812	-2.309117334	-0.497541413	-4.640406895	-0.359879506	-2.370393441	-1.080381295	0.516932335	0.090281041	-2.769476228	0.588130118	-1.24365592	0.688513674	-1.93580323	-0.684017061	-2.116188761	-1.776791553	-3.391993552	0.584217302	-2.210329957	-0.436439701	-2.237782563	-0.52398127	-0.225441642	1.203740537	-0.204968948	1.045132361	-3.341470542	0.112838483
EfmP.011F03	-0.321336161	-0.258062364	-3.438733848	-0.06209725	-2.777322093	0.108942854	0.518146294	0.997123592	1.58856811	-0.436040143	-1.996764922	-0.314981361	0.932745388	1.265582944	1.093937091	0.968822319	0.834721947	-0.089570683	0.377038944	0.005642192	-0.0960003	0.403851281	0.019796948	-4.605215697	-1.191320237	-0.06817658	0.815915309	-0.446337691	-0.166936187	-0.388440897	0.942084023	0.789355672	-0.172289593	1.184986769	0.857008107	0.901252033	0.843852131	-3.306560941	-3.335955716	0.042710815	0.227588581	0.842247072	0.323784337	-0.213780132	-2.872082476	0.136556004	-2.44784323	-3.333469959	-2.979125728
EfmP.011F02	0.183970796	-0.196819678	0.152923555	-0.22716599	-0.214039237	-0.485694297	-0.124790079	-1.187898327	0.420149424	-0.110705561	0.332761669	-0.007686435	0.037592725	0.118103428	-0.092654053	0.031952752	0.152153434	0.019184317	0.019381025	0.318132953	0.09133569	-0.140003098	0.698692196	0.529911833	0.566444303	0.362470997	-0.186683384	0.277761511	0.310421004	-0.053715986	0.527163779	0.45392778	0.355170842	0.332131112	0.034647366	0.177372863	0.058889206	0.534497557	0.308132485	-0.042978966	-0.110381668	-0.120825535	0.048937774	0.199240731	0.007437929	0.174821708	0.407242717	0.287087323	0.538438767
EfmP.011F01	-1.561369364	-0.521463667	-1.365507318	-0.169457582	-1.39851906	-0.918823788	0.739046215	-1.003698861	-4.768705995	-0.100151569	-1.228093873	-0.648033703	0.199118276	-0.992659109	-0.074790157	0.511538074	-0.952109481	-0.503595247	-0.811822412	-0.953687491	-0.131595284	0.337948628	-1.732223718	-2.01028273	-2.216359178	-0.658058165	-0.267300855	-0.901958896	-1.651486116	-0.2255873	-2.674686968	-0.676085738	-2.164088514	-0.007689199	-0.10266335	-0.149817123	0.519134317	-2.709233719	-3.119925636	-0.141533821	-0.503959749	-0.391220241	-1.021239303	-2.340101648	-1.173590437	-1.035013562	-2.415527394	-2.409537417	-0.977918451
EfmP.011E12	-1.225431551	-0.448717248	-1.369221115	0.007197363	-0.62687789	-0.096289193	1.026753366	0.08594344	-4.313914625	-0.058688538	-0.953140984	-0.696771498	0.132714742	0.056429218	-0.484664039	0.000398106	-0.984136295	-0.553674636	-0.085485936	-0.248288426	0.425237406	-0.00148943	-0.933193046	-1.420179151	-0.964581458	-0.001670734	-0.15600739	0.050160529	-1.54158113	-0.293616847	-2.247706636	-0.131601572	-2.296940314	-0.012942091	-0.044961582	-0.017048658	0.441332577	-3.238271305	-3.60241974	0.003985001	-0.337534547	-0.030654322	-0.263747467	-2.154126855	-1.012645079	-0.748849205	-2.246494801	-1.990848612	-0.778284004
EfmP.011E11	-1.41190407	-0.923605834	-1.612104272	-0.212946232	-0.923175641	-0.670571417	0.797732974	-0.447074164	-4.671654478	-0.146404994	-1.177037794	-0.841369842	0.181805447	-0.298857454	-0.392827096	-0.005261168	-1.208558782	-0.637329211	-0.341467439	-0.469762984	0.2071481	0.182306528	-1.251559744	-1.722069795	-1.224260517	-0.292018893	-0.122726846	-0.278117573	-1.487484222	-0.28801856	-2.307135916	-0.380128548	-2.43171258	-0.086361235	-0.12655235	-0.337922445	0.590065566	-3.866295505	-5.577734206	-0.015140282	-0.40878336	-0.092849946	-0.642680313	-2.397065392	-1.118221915	-1.246243222	-2.443656851	-2.51011709	-1.029418297
EfmP.011E10	-0.14093293	-0.768511125	0.07293407	-0.002851618	-0.05518788	0.035608864	-0.404204953	-1.036809161	-5.491952065	-2.776759308	-0.317276426	-0.14871773	-0.858373878	0.205392128	0.680738211	-0.540246442	0.682915027	-0.38591402	-0.374751779	-0.030754414	1.397224589	0.5323702	-0.032331225	1.708190725	0.008568662	0.13735417	0.524341827	0.71586851	0.074740672	0.44262683	0.193790039	0.662228638	-0.054577886	0.077123024	0.18795314	0.355777681	-0.465072248	0.053443332	0.33340261	0.119536218	1.16598938	-0.400729203	0.748747902	-0.109543519	0.25830271	-0.142667646	0.206556671	-0.708307306	0.254952501
EfmP.011E09	0.390132729	-0.768344539	0.979966826	0.031421182	0.576787102	0.464841554	-6.105657288	-0.315428806	-5.220574053	-3.709134566	0.379985402	0.980087372	-0.018026662	0.096237277	1.63579583	0.005844169	1.690116079	0.87550346	0.318220274	-3.88652308	2.76983839	1.652056563	0.868698803	2.507798691	1.207761389	0.882496668	2.022084137	1.655407579	0.496566588	0.42657867	0.625026948	0.623795378	-4.344695939	0.316533953	0.313134787	0.29116191	0.113326205	0.734631666	1.232933348	0.210308633	1.5173619	0.485715952	1.159877642	0.643414361	-4.265826171	0.240038144	1.01730703	-4.930012852	0.407579863
EfmP.011E08	-5.018043012	-3.360220814	-5.143672411	-2.857761832	-5.188249212	-3.879764363	-4.764785176	-4.947761117	-5.301475399	-0.619591751	-2.468577741	-4.389708727	-5.422870982	-0.379662006	-1.139328772	-5.202870079	-3.378493414	-4.965008299	2.790837802	-3.910273597	-2.242682477	-3.981400743	-1.917040491	-5.284897133	-2.165911401	-4.194906666	-4.520946681	-1.480260507	-5.345487791	-4.622343698	-1.434143572	-3.761684093	-4.336231426	-4.634009977	-4.22162459	-4.113324955	-3.188788834	-5.28806431	-5.346528736	-3.232793248	-4.438848915	-5.474558339	-0.943247547	-4.947684391	-4.347227	-0.570651334	-4.581768335	-0.075464498	-5.040354014
EfmP.011E06	-5.75891083	-1.603115269	-5.374546772	1.903270407	-5.679542954	-1.74117024	-5.5719965	-3.02169195	-5.524421038	-2.950319346	-2.342437176	-3.315490269	-3.676493568	-2.177440628	-0.584546641	-3.025766334	-2.252987899	1.302585518	-2.897632393	-0.036116202	1.417519479	1.447042319	-5.971861507	-5.369489633	-2.2387914	0.476514761	-2.126387557	1.50108723	-5.645735675	1.367874641	-2.988039592	-4.074165938	-4.912657766	-2.602606246	-2.609328993	2.314445053	-3.927757933	-5.59438218	-5.311002961	2.169459395	1.833328093	-5.222301572	-1.966450598	-5.945404129	-5.123848488	-4.600384332	-4.646787061	-5.549667276	-5.034484819
EfmP.011E04	0.662691335	0.229020518	0.008505655	-0.394944641	0.036939785	-0.478278238	-0.344916644	-0.365801908	0.287542586	0.14489213	-0.05967329	0.215055477	0.12563871	-0.133970324	0.218985426	0.320331392	0.11210737	0.145925012	-0.034552448	-0.26322654	-0.124034503	0.130413721	0.419145585	0.030279537	0.077598449	-0.07845608	0.000532744	-0.410906864	0.519406385	0.147831802	-0.152735731	-0.121613401	0.444216936	0.161996812	0.02304175	0.068745514	0.320489349	0.562723185	0.89284389	0.021577632	-0.011821133	0.054886002	0.23069074	0.389734225	0.638230676	0.235898433	0.431022014	0.474062776	0.249268999
EfmP.011E03	-2.806248969	0.925123836	-3.647868512	-2.080053768	-3.193491098	3.034817857	-3.340289982	-2.098505627	-3.355901906	-3.224947335	-2.059793664	-3.638143241	-3.466018136	0.469735689	-0.615346839	-1.537979544	-2.492394436	-2.558025484	-2.453143903	2.670575889	1.658994805	2.901389511	-3.345048084	-2.774514002	-1.463786806	1.691606243	0.560978824	-3.378086367	-4.357376905	0.466124127	-2.1490415	-2.846274241	-3.454462522	-1.060045118	-1.725190629	-2.695422108	-3.635726613	-3.705983548	-3.150176563	-2.528314101	0.141987506	-3.921067441	2.607095886	-4.351038116	-3.694610621	-3.959201414	-3.087802616	-3.161954139	-3.373935551
EfmP.011D08	-1.301418672	-0.703573276	0.751580213	-2.028599652	-2.16243642	0.52938126	0.264122643	-2.077128137	-0.586882959	-0.437223943	-1.007941665	-0.156676608	-1.703170514	1.492614329	1.212113711	-1.736301878	-1.134967384	-0.107158168	-0.552300867	1.081507877	-0.565605428	-1.684408675	0.075765513	-5.457651885	0.446479191	-3.453109664	-1.084712256	-0.933276909	-0.986574659	-3.31222664	-0.712166308	0.73954088	1.123591556	-1.488744167	-1.110773103	-1.483521384	-1.760960006	-3.454113714	-1.25847798	-3.022769656	-0.109255508	-1.438450425	0.111994208	-0.836287826	2.560961857	-0.06897762	1.260360864	-3.732578394	-1.172425293
EfmP.011D05	0.601299232	0.348268491	0.238963704	-0.318794597	0.114436568	-0.302643485	0.377906804	-0.841652022	0.44346011	0.403591072	0.304245633	0.062970393	0.190957055	-0.145533416	0.095141897	0.041681304	0.14808249	0.196387562	-0.072263878	-0.238919016	-0.471660871	-0.014579198	0.491452817	0.113213849	0.266228658	-0.045663706	0.07191349	0.018977129	0.376020892	-0.013947948	0.146729032	0.247534696	0.402384395	0.094981628	0.146111876	-0.164356843	0.286063877	0.710017799	0.206031121	0.07815204	0.164915282	0.013694096	0.108404547	0.510884387	0.292365242	0.479022424	0.207739352	0.452997956	0.2070789
EfmP.011D04	-0.373488688	-0.820099153	0.060666091	-0.408702749	-0.622434841	0.896562162	-0.902445835	-1.83170159	-5.232858377	-3.54737972	-0.063768947	0.526420818	-0.74008962	0.578362046	0.896983159	-0.198954178	0.956394829	-0.257506596	-0.294065558	0.435129227	1.58981439	1.247104224	0.150030836	1.70106515	-0.147671179	0.30343035	0.997026634	0.927231374	-0.190726861	0.680096505	0.137141625	-0.034377148	0.221190811	0.179241811	0.211281765	0.423611942	-0.324884219	0.30571328	0.459946675	-0.192007882	1.681787624	-0.169184742	1.131020023	-0.021171745	0.357024604	-0.504598376	0.583423627	-0.734697609	0.434372675
EfmP.011D02	-1.176402898	-0.768841744	0.603848761	-1.392020809	-2.015709908	0.14117053	0.069650779	-2.022698231	-0.229531461	-0.440792209	-0.945769996	-0.157880444	-1.030141082	1.41245566	1.199044675	-1.387493381	-0.941894394	-0.454302589	-0.322954126	1.076559809	-0.187765746	-1.199972597	0.512593611	-5.872324861	0.38297012	-2.94155537	-0.765085947	-0.84213131	-0.511590849	-3.082017567	-0.478992422	0.275049723	0.784923848	-1.169547119	-0.628574822	-1.099783607	-1.269252275	-3.605838186	-0.458609006	-2.626250669	-0.232914622	-1.145595878	0.004576342	-0.772696297	1.947710537	0.172107978	1.203356316	-3.745871033	-0.844128774
EfmP.011D01	-4.09333523	3.226536302	-4.969803904	-1.656359449	-3.949506879	2.314446835	-3.705797021	-3.934730293	-4.370139045	-3.212035909	-1.83084683	-4.111532307	-4.785227758	-2.807630711	2.464984163	-0.996849229	-3.45089219	-1.668363489	-3.23275598	3.048036564	2.587012104	3.127547581	-3.836088374	-3.847237637	-1.95497068	2.621139905	3.241187789	-3.026207532	-4.220283476	3.04885834	-2.587766007	-2.891349311	-3.700170087	-0.867368628	-0.811503436	-2.372686064	-3.343544662	-3.442194643	-3.735905581	-1.100941926	3.024493283	-3.661619974	3.015766601	-4.528979491	-3.642530555	-4.052997552	-3.832636849	-5.124011071	-4.271128187
EfmP.011C11	-3.937224328	1.078270355	-4.41679483	0.523962975	-3.512264284	0.922583253	-3.593126152	-1.111325933	-4.613769403	-2.790491044	-2.29764932	-0.147644326	1.115025083	-3.872864042	0.812575257	0.553262362	-3.021568158	1.239973132	0.401999914	0.570490695	0.950053235	1.09573012	1.035264207	-4.425721801	-2.164540861	1.101284904	2.110380538	0.201655972	-3.999790948	1.87830389	-2.812594262	1.322398581	-3.23693543	1.265487972	0.804009483	1.613940649	1.51439972	-3.457428406	-3.421615195	1.795797428	0.977803997	0.786145392	1.766929688	-3.546548339	-2.801978796	0.668774986	-3.024320694	-3.019918367	-0.632417234
EfmP.011C07	0.540699959	0.220598767	0.120367761	-0.091385235	0.119420386	-0.414419073	0.183111519	-0.179933831	0.349931754	0.013023066	-0.212783362	0.242361986	-0.040651974	0.220641185	0.407053662	0.726545604	0.326782395	0.321640704	-0.068947192	-0.794981048	3.071127174	0.278289026	0.12658457	0.314455603	-0.344673737	-0.257097424	0.007567576	-0.325126639	0.602674236	0.424496251	0.716925428	-0.332462414	0.570516008	0.256375584	0.228019493	0.251683359	0.331370049	0.349385424	-0.459920631	-0.286223526	-0.11343586	-0.412152625	-1.862620924	0.152829774	-0.838346153	0.042032212	-1.101391358	0.639158936	0.503225909
EfmP.011C06	1.19772761	-1.23826672	1.309611262	-0.617006208	1.573743727	-0.679238143	-3.456755713	-0.643241986	-5.033585094	-0.646840151	1.352300813	-0.481641575	-0.831856375	0.217435369	-0.894974875	-0.772850298	-3.181260168	-0.899970453	-0.421955065	0.017120547	0.064152396	-0.592863986	0.322675001	1.413746577	1.092766712	0.057855007	-0.440669309	-0.340820073	1.342295109	-0.744098299	1.372736326	-0.138511855	0.092207638	-0.60056169	-0.732044463	-0.917506757	-0.69254991	-4.841396322	1.364940548	-1.028821057	-0.776329618	-0.606680794	-0.687226245	1.078303896	-2.825441326	-0.660599619	1.797416771	-3.509334284	1.214702047
EfmP.011C05	-4.590321253	1.909440323	-4.030985853	-0.585027302	-4.312076653	2.6194758	-4.180289746	-4.31920646	-4.964553001	-3.385501268	-2.400794013	-4.437894845	-3.937708428	-1.650585864	0.080363071	-2.981270106	-0.239597391	-1.380716346	-3.487346327	0.881880605	1.059224886	1.568808499	-5.428689294	-5.173382679	-2.401792608	-0.747189365	-1.262554415	-0.653719977	-5.142585235	2.295500995	-2.753179802	-3.702052312	-4.195660048	-2.842708207	-2.955607422	-2.129052053	-3.039107629	-5.501511148	-5.366019212	-1.632559264	-0.743991603	-4.183183468	1.982593132	-4.969234922	-4.520760215	-4.265332046	-4.468114809	-4.715266723	-4.771285611
EfmP.011C04	0.385849942	0.26931164	0.205956525	-0.124581817	-0.014341147	-0.501371055	0.118425249	-0.661664513	0.090800839	-0.30020262	0.126996317	0.326408075	0.068441653	-0.070910279	0.184327432	0.288597058	0.153884226	-0.195318955	0.104861699	-0.360419243	0.027281498	0.115431749	0.426093155	0.203473408	0.011149451	-0.159188899	-0.194353582	-0.380644067	0.292121453	0.129378986	-0.184185944	-0.310147021	0.441131958	0.133327269	-0.146799264	0.130584991	0.216905855	0.4797982	0.398619421	-0.005302276	0.080617509	-0.154100054	-0.039379857	0.263894183	0.525481871	-0.089864457	0.006033182	0.504918002	0.243160633
EfmP.011C03	-1.552450945	0.552070463	-1.61330145	-0.291161325	-1.228103679	0.279269306	-0.018665118	-0.782843877	-3.538590874	-0.717200947	-1.202581375	-1.163276182	-0.276579732	-0.261919148	0.525866046	-0.51909508	-1.617256682	-0.680433481	-0.219439353	0.701691934	0.631338036	0.9991039	-1.264055988	-1.798806795	-1.270542766	0.736282038	0.962774072	-0.619782243	-1.731866993	0.619057165	-2.198551995	-0.604135141	-1.829110746	-0.117943072	-0.404481031	-0.724767255	-0.017401163	-5.387270538	-3.154845312	-0.595781333	0.844019849	-0.559362741	0.913541227	-2.226178656	-0.612686366	-1.292098031	-1.679628768	-2.846064319	-1.369686728
EfmP.011C02	-2.114945617	1.29156348	-2.223914425	-0.574718184	-1.903015255	0.418340905	-0.822073881	-1.267584921	-4.973435625	-0.935813454	-1.509973103	-1.248255482	-0.870932423	-0.117721473	-0.366010833	-0.407559683	-0.968360499	-0.831014615	-1.075323727	-0.298835563	0.987371534	1.487363976	-1.756505302	-1.956745689	-2.027288739	0.471555037	0.451725663	-1.023969665	-2.395215333	1.662103564	-2.494382136	-0.977503255	-2.906247588	-0.196795215	-0.782704962	-0.841443461	-0.649612145	-4.553610454	-3.933369464	-0.819240557	0.337310532	-1.045406017	1.028478418	-3.027176531	-2.035964695	-2.006399107	-3.225818515	-2.969988288	-1.796956294
EfmP.011C01	-1.375494161	-0.782317735	-1.561492234	0.12105436	-1.117041939	-0.726030844	0.746892289	-0.025864847	-5.320615336	-0.205700829	-1.095544611	-0.716175192	0.1556954	-0.465968197	-0.120304241	0.163673499	-1.186961338	-0.530254137	-0.40184401	-0.717335788	-0.094974893	0.182396442	-1.350142235	-1.444299546	-1.944984326	-0.267602959	-0.144179957	-0.536615765	-1.582021945	-0.255979675	-2.572169009	-0.634000273	-2.444514708	0.008446544	-0.076731503	-0.055785897	0.392726286	-2.660866053	-2.980721147	-0.156071077	-0.332825209	-0.094067482	-0.577956532	-2.344155302	-1.026547422	-1.277712121	-3.235054665	-2.454915288	-1.004761821
EfmP.011B11	-5.585322609	-0.876888232	-5.434052657	1.579276965	-5.341768906	-1.773848798	-6.148932907	-3.551504086	-5.868550168	-3.150039158	-2.334240743	-2.552912283	-2.236402429	-1.927312442	-0.293202178	-2.286593892	-1.416417031	1.159114715	-2.790117043	1.10129463	1.128883444	0.679786369	-6.291766852	-5.856267498	-2.224570167	0.91914656	-1.927637848	1.252006105	-4.970779739	1.267237114	-3.003510496	-3.760681791	-4.720846555	-1.688129016	-2.359339263	2.065204966	-2.249374892	-5.463953096	-6.056714033	1.88574915	1.423791921	-5.765907707	-2.130381202	-5.644248804	-4.69863226	-4.529577924	-4.776750334	-5.380503966	-5.219874646
EfmP.011B10	-6.177792544	-1.265924308	-5.612302878	1.634950409	-5.778929427	-1.907930286	-6.850183328	-3.971202135	-5.968727167	-2.856594957	-2.398223918	-2.335481178	-2.250495077	-2.42668574	-0.261691521	-2.73364449	-1.143934587	1.42851389	-2.935449114	0.490131023	1.448176696	0.769136547	-7.061840137	-6.738245353	-2.640912258	1.086861574	-2.231367605	1.010791734	-5.732370402	1.634829433	-2.839302561	-3.876873135	-5.023100343	-1.97500523	-3.009110443	2.408512986	-1.995314958	-5.729559932	-5.134646667	1.590410889	1.50541984	-5.048446748	-2.424690097	-5.548177906	-5.090223431	-4.395319901	-4.836342391	-6.027056319	-4.999418571
EfmP.011B09	-4.64531044	-0.934356325	-5.315847486	1.490070103	-4.352041147	-1.80637662	-4.774788154	-4.076425029	-4.566416245	-2.270874927	-2.286448197	-5.079168261	-3.705421892	-1.593775819	0.153547334	-2.900076815	1.902567864	-0.803727592	-3.119432968	-0.633278878	0.717044499	-0.611595601	-5.436859474	-4.833887041	-2.242552728	-0.935450025	-1.48456995	1.212554594	-4.466112738	1.776605019	-2.533091189	-3.660004427	-4.128088938	-2.813684672	-2.221149545	-2.558148104	-3.532245977	-5.548985481	-5.174076343	-1.608231644	-1.033532556	-3.623479263	-1.665687997	-4.624475998	-4.17121045	-2.80617944	-3.460012047	-4.652756575	-4.56631208
EfmP.011B08	-5.273078281	2.552089204	-4.826873005	-1.372954362	-4.443764566	2.462553128	-4.62798363	-4.682242682	-5.488846552	-4.020718324	-2.499840929	-5.448120214	-3.634099896	0.073425423	2.107028511	-0.551508295	-1.754863626	0.274003103	-3.572303373	3.143196669	1.371828724	2.17614649	-6.414795153	-4.931346325	-2.254098983	1.909076122	0.71626964	-0.592537437	-4.916410366	0.930506458	-3.358889669	-3.695916698	-4.715560852	-0.307677992	0.388705417	-2.05511177	-3.117306945	-5.257557654	-5.516621199	-1.559596609	0.499608368	-4.349644239	2.441074273	-5.180466335	-4.69737319	-3.755000385	-4.267599889	-4.648704045	-5.47909219
EfmP.011B07	-5.245019363	-3.295731752	-5.485650305	1.396542176	-5.55158385	-0.797334253	-4.558447318	-5.572639894	-6.022956514	0.92000538	-2.498658798	0.294272502	-4.856370392	0.184637823	0.385495895	-4.927388933	-3.809514833	-3.997135203	-1.636655028	-4.055467647	-1.942868682	-2.915503679	-1.562724357	-5.811434027	-2.384164466	-4.775576646	-3.24447063	2.352618919	-5.588516283	-2.66344569	2.675610012	-3.873193175	-2.761173147	-4.385548667	-3.473790894	-4.845146535	-4.211408138	-5.008535412	-5.14677236	-0.846707879	-4.285978552	-4.063124398	-1.850999042	-4.98269243	-5.246194874	-1.80422132	-4.395137512	-2.224721237	-5.328210021
EfmP.011B05	-3.4061175	-3.115356416	-2.38028331	-2.609906083	-1.739665932	-3.478300198	-2.70169255	-4.674204902	-4.907846038	-2.424808907	-2.171409483	-4.690308284	-2.998926604	-1.67514353	-1.210613326	-2.739699002	-2.605178092	-0.647512339	-1.653145449	-3.481834194	-1.659702937	-2.752998383	-3.383017123	-6.170226469	-2.010555641	-3.760803105	-2.904298667	-1.410408204	-3.249349051	-2.747080839	-2.938522195	-3.055841169	-0.815670058	-2.809763839	-1.511437209	-3.279507799	-2.498134599	-3.252267768	-3.362755901	-2.233652352	-2.808699289	0.367929924	-3.713945516	-3.650731927	-3.44006782	-2.222921776	-1.583471631	-3.366653859	-3.159259077
EfmP.011B04	-3.362834764	-0.68592379	-2.168844863	-2.287198379	-1.883904056	-1.324070668	-2.684904653	-3.065630878	-4.67927802	-2.592930487	-1.97445672	-3.341628172	-2.525811963	-0.564749079	-0.285510159	-1.136580622	-2.372684872	-0.083457923	-1.471590896	0.064200245	-0.49644864	-0.843484327	-2.550005762	-3.843787208	-2.316913107	-0.40370178	-0.300241667	-0.724977922	-3.39891507	-0.546831207	-2.789146527	-2.634139979	-0.984009087	-0.969828306	-1.014067634	-2.815457963	-2.133056385	-3.230959158	-3.417228029	-1.699116046	-0.558981058	0.151412682	-2.022472429	-3.157695499	-3.116615386	-2.080825709	-1.785716477	-4.436291521	-3.47268046
EfmP.011B02	-1.452564793	-0.429958686	-1.431919384	0.150568634	-1.107651699	-0.584229168	1.190242798	-0.848657087	-4.756605552	-0.262420491	-0.90914992	-0.79244901	0.229846089	-0.019281213	0.061021401	0.222422566	-1.279659283	0.063411668	-0.348669741	0.779870233	0.471640293	0.506942425	-1.245409905	-1.906132482	-1.76739547	0.461131863	0.37796104	-0.191407061	-1.525158708	0.145248593	-2.118043008	-0.39606843	-2.304561147	0.23151855	0.031568118	-0.365964407	0.508199442	-3.410406307	-3.187259127	-0.072502562	0.396796218	-0.243098502	-0.375159995	-2.241864552	-1.20675948	-1.198291295	-2.544238917	-2.650648361	-1.184425778
EfmP.011B01	-5.680191181	4.018163397	-4.412608568	-0.956804294	-5.021218733	2.551616681	-6.057994068	-3.862180909	-4.764669024	-4.033173356	-1.919919731	-3.888048213	-3.44216141	3.360539934	3.131951524	2.543406581	-2.802314673	2.789422823	-4.255287579	3.599458653	2.873810323	3.143429308	-4.409791361	-4.490852755	-2.156928777	3.475271618	3.633214033	-1.372802834	-5.292821244	3.56834667	-1.995953915	-3.386971642	-4.601622492	2.462831666	0.974448082	-2.013251488	-3.373951112	-4.688074016	-4.190779042	-0.309331524	3.196095909	-4.965627621	1.57622309	-5.830445341	-5.288069428	-4.561316361	-3.359776522	-5.799581605	-6.028512828
EfmP.011A12	-5.450967104	2.965765069	-5.771367625	-1.810646132	-5.081638568	2.951979459	-5.719233758	-3.423389867	-5.06117884	-4.173211633	-2.668932134	-5.385670044	-4.310722971	-0.096856642	2.25405946	-0.584215981	-2.874418576	-0.312125363	-3.906437704	3.021218201	1.675088196	2.503202756	-6.325015234	-5.555775286	-2.365737251	1.824149593	1.658900414	-4.308042748	-5.140800506	1.474238479	-2.988895776	-3.794743055	-4.9564625	-0.124204251	0.675349777	-2.88034493	-4.353913043	-5.359195376	-5.871883712	-2.377413657	1.299170299	-5.165038811	2.744034705	-5.231187085	-5.08764038	-4.685514842	-4.260282708	-4.845190251	-5.233077148
EfmP.011A10	0.789958436	0.442066773	0.091597311	-0.1529709	0.055666829	-0.19619526	0.066658731	-0.146102499	0.271981325	0.222019018	-0.209414742	0.54442877	0.469709543	0.111749832	0.569571212	0.707385477	0.60385606	0.544137452	0.189808535	-0.750053907	-0.626408961	0.386983788	-0.007208996	0.022966517	-0.329754204	-0.651527827	0.079168466	-0.496757741	0.718461001	0.505577135	-0.510365158	-0.445680972	1.06189467	0.538045018	0.475627877	0.469222013	0.52387883	0.843358153	0.617464434	0.008323505	0.218884892	0.121846798	0.326924617	0.661963418	0.421044222	0.381452035	0.14215023	0.831431786	0.80354388
EfmP.011A08	0.676171017	0.441674337	0.001043396	-0.34137462	-0.103499808	-0.019953903	0.062426022	-0.787985999	0.351951525	0.373431003	-0.155976966	0.404976892	0.609912127	-0.031139406	0.144813574	0.550303563	0.498964657	0.397102946	0.098693172	-0.739762432	-0.633259294	0.345987109	-0.239626091	0.027138258	-0.116545317	-0.503605368	0.211993396	-0.775953186	0.558448736	0.560388934	-0.401546214	-0.666412989	0.728134944	0.31524005	0.071315666	0.5862686	0.616198781	0.692190419	0.18229004	0.199610669	0.325622549	0.012663954	0.235765876	0.816161119	0.27170747	0.612259621	-0.044723764	0.72206946	0.454737737
EfmP.011A07	-4.315235827	2.69953884	-3.871079488	-1.363950245	-4.986523778	2.687764834	-5.000456038	-3.495656573	-4.553149062	-3.668340125	-2.325702958	-4.198006855	-3.672136359	-0.045322562	2.328657544	-0.458183568	-1.993842927	0.030692854	-3.563673225	2.553789154	1.741198126	2.166066373	-4.738815692	-5.050060454	-2.267935449	0.178369189	0.491682648	-1.785938722	-5.032792417	0.720605795	-2.767727368	-3.501139454	-4.516031486	-0.220393967	0.182307316	-2.848952002	-3.776721261	-4.321074654	-4.778262074	-2.099598045	0.603270299	-4.515350202	2.512342485	-5.202363979	-4.158030914	-4.392591042	-4.859110969	-4.510161398	-5.164642451
EfmP.011A06	0.30012122	-2.457341068	-1.000933855	0.448966048	-1.211248155	1.008249358	0.160178721	-0.603224796	0.57198541	-0.406907408	0.09208268	0.046772296	-1.715408974	0.223732603	1.606674552	-2.045055524	0.443118988	-1.838557712	-1.053603564	-0.338141957	-1.06690588	-1.693419891	-0.392261508	-5.037050714	-0.290098995	-2.346849773	-0.787628436	0.040191009	0.353975418	-2.73874442	0.501107269	-1.475924527	0.493793357	-1.45357582	-0.44989699	-2.179172893	-1.359899125	-4.693219562	0.660605699	-2.155676761	-0.25124264	-1.981147286	-0.197250476	-0.237075669	1.243811409	-0.185266858	1.11024949	-3.17907695	0.379692868
EfmP.011A04	0.052320895	0.855161896	0.186824637	-0.143720423	-0.363851039	-0.002716623	-0.199972013	-0.636559131	-0.046817886	-0.209795689	0.233986974	-0.303025808	-0.225207451	0.799018028	0.780360444	0.69778712	-0.094034978	0.68618738	-0.183757276	1.649751091	0.860996723	0.745997252	-0.34281347	0.269582779	0.395629789	1.149113117	0.773316999	-0.009479484	-0.00139814	0.983638161	0.216709378	0.070273576	0.108799516	0.663599812	0.247127665	-0.151149356	-0.247304328	0.198084836	0.309207704	-0.083006881	0.782002186	-0.258391374	0.161826161	0.096444232	0.061548425	-0.286576319	0.007269594	0.058801399	-0.02122293
EfmP.011A03	0.530897113	1.614816895	-0.707026192	0.278914961	-0.277000598	-4.846749491	-2.862422956	-4.538531516	2.174538749	2.35772942	-0.800629759	-3.682470909	1.575490939	0.547576671	-3.261152389	2.112497083	0.356994039	1.762857983	0.031445797	-4.270293169	0.333205093	2.402932962	-1.301079357	0.548012653	-1.674797077	-0.509554231	-4.804840641	-1.3199559	0.654325385	0.771261558	-2.848842591	-3.271781389	-3.65104726	-3.278730948	-3.043797921	-4.167857984	1.577251987	-4.735492428	-2.829162626	1.363480998	1.822940457	1.659387468	-4.203620656	0.782822519	-2.914704528	0.288010168	-3.077774783	-4.622765664	-3.497918311
EfmP.010H11	-0.919251239	-0.903458688	0.580807695	-1.444913681	-1.751490729	0.792491036	0.851382733	-1.483455403	-0.284764007	-0.206840314	-0.651746567	0.130560118	-2.336962645	1.820356595	1.633342868	-2.144488482	-1.125067506	0.141894428	-0.693873831	0.847930213	-1.121713863	-2.023679362	0.29791042	-4.438473595	0.665102842	-3.354103835	-1.447222155	-0.814178038	-1.001977016	-3.298751277	-0.674385528	0.627658163	0.86613896	-1.979673274	-1.426820559	-2.130312931	-2.134569278	-3.565034016	-0.610404082	-3.280943281	-0.330486212	-1.88324113	0.140228052	-1.029862183	2.784544594	0.258097806	1.311334715	-3.557727029	-1.853075728
EfmP.010H10	2.224587957	-4.782070528	2.070986028	-5.242060664	1.89709792	-3.30823567	-3.358219304	-4.448434335	-3.138905993	-3.427338793	2.159559708	-4.818810943	-4.640555967	2.802712947	-4.14102143	-4.438706391	2.591931164	-4.865581721	-3.505229093	-3.275360587	-1.931752602	-4.386446598	2.041501058	2.911906992	-2.435410917	-4.168496589	-4.653075432	2.448453365	2.52276886	-5.237499787	-3.624903694	-3.011487084	-4.144046669	-4.82191095	-4.146607687	2.5900229	-4.214926116	-4.233676694	-3.864230895	-2.061839126	-3.636529445	-4.40489111	-5.20229903	2.531577123	-4.092375879	2.564971873	2.848974839	-4.972926544	3.005472511
EfmP.010H07	0.270891553	-1.845507769	-1.415186484	-0.617533148	-1.413379565	0.34977379	0.818035411	-0.685384478	0.955833285	-0.530285968	-0.530099479	-0.046933404	-1.019390208	0.561662473	1.636258103	-1.459228622	0.373960165	-1.280804186	-0.580256904	-0.185205637	-0.831560557	-1.241598558	-0.606858619	-4.633963406	-1.016001368	-1.666921801	-0.648055622	-0.477261895	0.125917319	-1.743574202	0.241016991	-0.75832716	0.415963926	-1.081940898	-0.551102458	-1.41882319	-1.031306877	-3.432272096	0.554245717	-1.351207679	-0.459988899	-1.209446949	-0.15457332	0.227848656	0.837466782	-0.127597982	0.521930791	-3.358870665	-0.242407512
EfmP.010H06	-5.326766064	-0.482794688	-5.390287848	2.084567105	-5.103213778	-1.852062675	-5.718787346	-2.603350923	-5.45962332	-2.785046511	-2.343810136	-1.673819369	-1.121853642	-2.562552004	-0.525476754	-2.741773741	-0.093392715	1.003000597	-2.888915924	-0.124493841	1.28355893	0.062142355	-6.883102482	-5.352789777	-1.926459839	0.854814278	-2.485055869	1.088644221	-4.896939439	1.30944376	-3.175514715	-3.763306091	-4.529105535	-1.826578091	-3.202791069	2.220789267	-1.182531011	-5.858631361	-5.680401118	1.762703984	1.210068851	-4.899839163	-2.581482516	-5.557094238	-5.074370852	-4.011944775	-4.718865101	-5.090939523	-6.81645994
EfmP.010H05	-5.59508615	-1.34620976	-4.549463409	1.644391451	-4.746253628	-0.924264706	-5.110211685	-1.61224657	-5.443126548	-2.878264954	-2.200973857	-2.792033232	-3.549511371	-1.49372086	-0.760699514	-2.262246006	-2.094688544	1.101484251	-2.790993451	0.40061483	1.288856038	0.897706033	-6.304304883	-5.458348136	-2.1262286	0.744219655	-1.561461706	1.098450566	-5.2101464	0.966232895	-0.764649986	-3.758340532	-4.300966377	-1.601525895	-1.760786395	2.054032518	-3.457368767	-5.984587662	-5.384183779	1.905425151	1.724919708	-4.917363941	-1.933112762	-5.534967923	-5.114348906	-4.261247872	-4.76034433	-4.845555199	-5.378103071
EfmP.010H04	0.787326658	-4.1720258	-4.85759496	0.250599681	-4.561455396	-4.946901245	-4.739538895	1.140843292	0.945977079	-3.503761876	0.972154175	0.833675492	0.770964563	2.226444827	2.543636513	2.674072824	2.42739625	-5.271043086	-3.30216361	1.7999124	-2.588529401	-3.50537965	1.211764497	2.491564791	-2.380665396	0.940230858	0.642498927	0.673530784	0.899064098	-4.791841777	1.578492173	-3.379081605	-5.044492111	-3.335312959	2.232708769	-3.158713427	-3.129845815	-3.624245886	-4.97763875	-2.640645863	-3.361695861	2.217898166	-4.389926715	-5.318247327	-4.792955311	1.650365935	-3.811295377	-6.20411161	-6.808383132
EfmP.010H01	0.802153215	0.276734908	-0.059274321	-0.326868254	-0.236563872	-0.175741286	0.337698306	-0.849080638	0.548936439	0.092783338	-0.404602587	0.358790461	0.054542628	0.629848122	0.181710147	0.187810103	0.22442067	0.056831821	-0.05637453	-0.555662906	-0.391971247	-0.054106733	-0.241649513	0.039337543	-0.21429698	-0.477343454	-0.191147117	-0.449051309	0.650717339	-0.127545831	-0.280206808	-0.229549046	0.405180956	0.015781625	-0.114870477	0.133270556	0.135734041	0.496230318	0.947998436	0.426865127	-0.026699828	0.019786094	-0.057003089	0.761883556	0.690897114	0.146223961	0.335539601	0.128647158	0.311858865
EfmP.010G12	1.280669666	0.829243753	-0.59714853	-0.074397038	0.473880587	-0.089763047	0.127714795	-0.02941789	0.105108308	0.542948201	-0.49838217	0.913157022	0.988442948	0.021356031	0.526009123	0.734607738	1.099779591	0.699021469	-0.018247366	-1.395634613	-0.66440849	0.858059847	-0.766866986	0.020200691	-0.681796397	-1.685605817	0.59888254	-2.136551225	1.265493221	-1.315182241	-1.121591995	-0.833383877	1.360005513	0.825267524	0.657952067	0.671782943	1.189809391	0.94768648	0.158752495	0.167326137	0.425488756	0.176446825	0.161590841	1.206176294	-0.428524768	0.604517552	-0.54150805	0.967243124	0.723827171
EfmP.010G09	-3.607137028	2.460387059	-3.004515393	-1.928176773	-3.360004484	2.444130592	-3.744437686	-2.323064607	-3.436720633	-3.092704311	-1.847246609	-3.74884923	-3.422377957	-0.542206579	1.664620285	-0.182136337	-2.982982267	0.190929473	-2.211695544	1.940747804	1.65025689	2.399085842	-3.315197411	-4.197447614	-1.761605907	0.644893967	1.945629503	-2.993631236	-3.229067565	1.63601075	-2.844859562	-2.394165155	-3.377141458	0.653572786	-0.539307397	-2.781416387	-3.82603938	-3.720519618	-3.159667368	-2.131078596	1.924046495	-3.17252228	2.297631471	-4.291021375	-3.998693138	-3.793469386	-3.799798765	-3.641248193	-3.602912901
EfmP.010G08	0.370021681	-0.763632647	0.091739116	-0.443693068	0.41016996	0.230602869	-1.076417046	0.042398735	0.362439934	-1.782279866	-0.677591903	-0.656213452	-0.424022007	-0.046007046	0.028406136	-0.812776335	-0.372877078	-3.119207576	0.051380738	-1.388243039	-0.965134935	-0.963810095	0.441343834	0.483532987	-0.832894484	-0.826938525	-0.467048898	0.495273964	0.381212646	-0.844753872	-1.025649652	0.014524592	-0.542732495	-0.73240368	-0.445583622	-1.031108412	-0.955647281	-4.128219471	0.237534957	-0.776348966	-0.749866437	-0.584708521	-1.005979678	-0.212485414	0.266331417	-0.003789745	-0.100989014	-3.949171402	-0.234891301
EfmP.010G07	-4.2345067	-4.016203522	-1.913266217	-3.217963829	-1.535258623	-3.509722262	-2.941412662	-3.388703838	-4.309384196	-3.253943676	-1.994043939	-5.418102168	-3.210463087	-1.203255322	-1.572793744	-3.393417048	-3.004987935	-0.854652763	-1.497327985	-3.783896771	-1.670548737	-3.206640653	-2.307590489	-4.720677081	-1.866676839	-3.683817745	-3.737995143	-1.140182616	-4.353911053	-3.106473205	-2.840699614	-3.719358843	-0.740521717	-3.817403016	-1.747452629	-3.6737374	-3.243833618	-4.058330323	-3.920329447	-3.470344324	-3.266718417	0.607425915	-3.931485758	-4.2419877	-3.546599319	-2.155435659	-1.782093412	-3.884296526	-3.631675802
EfmP.010G06	-2.845899518	-2.595955929	-1.805847212	-1.892122916	-0.934906762	-1.586737168	-2.56268986	-2.702065603	-3.983503172	-2.321322393	-2.11148119	-3.889019575	-2.193921471	-0.604968843	-1.294558078	-2.578694933	-2.136527744	-0.673271033	-1.531022738	-1.588906117	-1.274186178	-1.985978105	-2.988009215	-4.871251835	-1.683205472	-2.679419089	-2.539209335	-1.438401929	-3.395463983	-3.058234438	-2.72447355	-3.478203432	-0.982761865	-3.161749092	-1.660552049	-3.429883253	-2.799617781	-3.306366365	-3.423788845	-2.227467109	-2.442579821	0.252404259	-2.768871492	-3.463926258	-3.100726021	-2.104139296	-1.267600737	-3.621177473	-3.219232466
EfmP.010G05	-5.512415947	2.838652855	-5.163261545	-1.519405792	-5.382460282	2.841053665	-5.153574056	-2.680135243	-5.899524781	-4.222853175	-2.472498791	-5.541211239	-4.070513349	-0.514778176	2.155670076	-0.970459616	-2.95208107	-0.80883973	-2.663424063	2.633392358	1.650850535	2.397125348	-6.744561407	-5.384360682	-2.345214644	1.640385262	1.544391446	-6.060379545	-5.474140141	1.034522934	-3.237534505	-4.077088202	-4.665308223	-0.703735831	0.167400194	-3.086173126	-4.711073147	-5.800508031	-5.824809705	-2.140891124	1.107611546	-4.831957123	2.482821738	-5.618621708	-5.27582489	-4.755901321	-4.921440548	-5.529549417	-5.357052136
EfmP.010G04	-5.492110117	3.122113145	-5.303360688	0.269642167	-5.326717294	1.325893008	-5.191780585	-1.513170502	-5.151676359	-3.101291189	-2.278138739	-5.668496892	-3.785110239	0.035624699	-0.183283064	-1.734558935	0.415385983	-0.617890833	-3.599332149	0.212094153	1.433591897	2.444989888	-5.643197776	-4.861262076	-2.228518004	1.939685968	1.202712283	0.087856164	-5.303962754	3.146507052	-2.863119141	-3.300439171	-4.702581672	-1.388402653	-2.624007332	-2.837267459	-3.841529431	-4.700077155	-5.482062947	-1.677158639	1.50063757	-4.193248225	2.803559132	-5.1397994	-4.515128592	-4.240633643	-4.546098195	-4.830955674	-4.886151225
EfmP.010G03	-2.58443563	-0.051349248	-3.423528218	0.984428782	-3.483819052	0.388695868	-3.897972026	1.693176425	-4.16913982	-2.423386385	-2.076077111	0.442115542	0.953650078	-2.999736819	-2.981054818	0.698504272	-3.020859695	0.165853825	0.375520345	0.970327764	0.450766461	-0.11722581	-3.842320126	-3.926690237	-2.165569197	1.65058696	0.968061611	0.71245608	-3.755279144	0.273226069	-2.774520089	1.337877504	-3.152499759	-3.683176074	0.997231253	-3.898281137	0.641848867	-2.942291783	-3.79477885	1.384186752	1.254147771	0.662667092	1.702541672	-4.518212786	-3.872307436	-3.781184515	-3.712432316	-3.7123661	-3.282498864
EfmP.010F11	-2.737058458	-1.818959879	-2.338986402	-2.835062856	-1.543610819	-2.069761078	-1.539007968	-3.749033682	-3.914450878	-1.614244036	-2.031132354	-2.880413081	-1.82856905	-1.199706359	-0.651436419	-1.890843041	-1.847050884	-0.506063499	-1.555736183	-3.515443362	-1.509570555	-1.477199807	-3.117466143	-4.141027454	-2.091777456	-2.856804331	-1.970925806	-1.811778852	-2.942510434	-2.038237241	-2.446436369	-2.493416085	-0.45030142	-2.564818753	-0.73126605	-2.51448995	-2.061749683	-3.230002427	-3.237570765	-1.44381366	-2.028200923	-0.077446852	-3.701472203	-3.75291832	-3.524407229	-2.381972021	-2.133132396	-2.971956581	-2.714318869
EfmP.010F08	-2.936606217	-2.827476824	-1.971315777	-2.860634391	-1.001720192	-3.249076594	-3.48023069	-3.516925327	-2.114013258	-1.625853414	-1.623780122	-4.287312888	-2.518444797	-1.197380498	-1.780251823	-2.189667903	-2.542135611	-0.227181485	-1.132440574	-3.284434021	-1.822827225	-2.983645721	-2.522574198	-3.187005803	-1.959461105	-2.727417411	-3.453737837	-1.001763068	-2.638400923	-2.526134847	-3.166932303	-3.296635516	-0.844279962	-3.246715307	-1.714727619	-3.756671027	-2.062813736	-3.545297562	-3.700322658	-1.624860488	-1.976693084	0.446845284	-3.673522842	-2.920207504	-3.4027251	-1.931387673	-1.864180284	-3.42979084	-10
EfmP.010F07	-1.510952202	-0.710288803	-1.662158603	-0.257012562	-0.73617708	-0.246785733	1.294635555	-0.738839507	-5.34945018	-0.037111863	-1.054278377	-0.793114864	0.536783818	-0.25432258	-0.188017119	0.13811065	-1.22138839	-0.348518861	-0.241435323	-0.569203301	0.248622644	0.366756786	-1.240094478	-1.464661582	-1.634021195	-0.141728901	-0.133830917	-0.093030549	-1.555916494	-0.077789839	-2.536248414	-0.379325584	-2.349746369	0.120249064	-0.039237815	-0.020404561	0.833638186	-3.572487056	-3.137566404	0.192400712	-0.126316141	-0.006109382	-0.659652332	-1.939094635	-0.928835647	-1.143720981	-2.221679522	-2.365939094	-1.004810556
EfmP.010F05	-3.274966008	-3.768324518	-2.419018992	-3.119660071	-1.288383409	-2.689348671	-2.062140368	-3.150283343	-4.553943492	-2.615049435	-1.703428433	-3.286646405	-3.534013206	-1.641289231	-0.586732338	-3.239601884	-2.466638657	-0.908646857	-0.763346976	-3.472054824	-1.304816902	-2.566027239	-2.525346717	-4.503125098	-1.823670705	-2.803099034	-3.115183268	-0.858511857	-3.782631307	-2.966698629	-2.756376803	-2.661288389	-1.076320201	-3.287480609	-1.513689878	-3.431908097	-2.385851052	-3.603367095	-4.311570138	-2.057232436	-2.911010728	0.250731247	-3.791888784	-3.943678644	-3.325285281	-2.230912392	-1.496226885	-2.884468289	-5.525330848
EfmP.010E12	-1.309918793	-0.8853838	-1.505689555	0.153623927	-0.520389215	-0.725300406	1.083609165	0.878032497	-4.741191975	-0.225239117	-1.063351156	-0.598755383	0.377391574	-0.022693162	-0.236074292	-0.066413931	-1.515949809	-0.465740003	-0.47182466	-0.846620507	-0.462073683	0.325053108	-1.586708469	-1.693917487	-1.574583314	-0.535157882	-0.074571136	-0.984943878	-1.495577099	-0.254918254	-2.156521607	-0.636762671	-2.130057184	-0.01754448	-0.105201113	-0.114194739	0.704710022	-3.470364552	-3.406701874	-0.066226618	-0.133516321	-0.204461459	-0.523590976	-2.299124707	-1.227310621	-1.013057133	-2.654694161	-3.018061561	-1.059893614
EfmP.010E11	-5.270811951	2.566997417	-4.775055196	-1.177607383	-5.534859421	2.71472835	-5.284243225	-3.576583715	-5.468874432	-3.631934026	-2.348649812	-5.059436177	-3.412210541	-0.508235965	1.619056473	-0.908683151	-1.483716801	-0.561425475	-3.684853367	1.842070428	1.825718835	1.692443774	-5.798492816	-4.854008981	-2.234269386	0.254338019	0.0275874	-1.890017142	-5.150351185	1.336650112	-2.832314319	-3.48825669	-4.57999812	-0.567329215	-0.294109423	-2.433803992	-3.553030924	-5.57950914	-5.707861888	-1.4853547	0.208670261	-4.691853742	2.210925206	-6.371444006	-5.248819259	-4.429106853	-5.093146033	-4.861943413	-5.221212554
EfmP.010E09	0.439789152	0.131957736	0.444684903	0.214973681	0.389201501	-0.440656431	0.131732358	0.665235698	0.254132949	0.207799301	0.207705464	0.234825562	0.03346975	0.406454736	-0.27522893	0.075421731	0.182614864	0.225477906	0.310082824	0.182737042	-0.058580563	0.123940219	0.514202309	0.29788993	0.426479149	0.095591346	0.02068549	-0.318174323	0.381964728	0.000268618	0.280036346	0.090941957	0.53725518	0.29009964	0.13923154	0.11400673	0.386015393	0.672935908	0.968367889	-0.012164443	0.206254875	0.221748777	0.340835466	0.425422285	0.441402726	0.474170515	0.474189122	0.492200161	0.462418114
EfmP.010E08	-2.989434962	1.857428901	-3.372685423	-2.22013658	-3.23812168	1.82070759	-3.704386169	-2.890798792	-3.229842831	-2.888327023	-2.065367967	-3.024711775	-2.854859489	-1.384873556	-0.293594722	-2.573432337	-2.048215649	-1.143317914	-2.414223705	-0.07619497	-1.36451379	2.154171475	-3.693570596	-3.262681587	-1.519440001	-0.58665325	-1.352347988	-3.295770827	-3.133414431	2.415188719	-1.789530668	-2.863974445	-2.858884759	-2.502820237	-2.145775703	-2.307656296	-3.017277565	-3.531822496	-3.552885992	-1.805575433	-1.466894625	-2.991646716	1.742212214	-3.860777646	-3.150674404	-3.133337245	-3.442300413	-3.448792991	-3.026656015
EfmP.010E06	-0.240630042	-0.619217973	-0.07273537	-0.301489456	-0.043541599	-0.243765198	-0.212944589	0.197589305	0.017859195	-0.288293661	-0.252975361	0.268077159	-0.105266926	-0.028121959	-0.01549212	-0.092538118	-0.420806801	-0.000904077	-0.027491099	-0.47459459	-0.689643682	-0.229911376	-0.610103495	0.196142989	-0.076821104	-0.224609161	-0.469616345	-1.153422478	0.126660737	-0.220291287	-0.30680148	-0.012610709	-0.05002553	-0.158728654	0.040146504	0.053977173	-0.096564027	0.418459377	-0.100867663	-0.409930484	-0.620637439	-0.501179349	-0.575405958	-0.669195551	-0.227281847	-0.514152531	-0.131243829	0.173520044	0.247467287
EfmP.010E05	-3.551719985	-3.600690689	-2.353356733	-2.953169026	-1.938100691	-3.46016258	-3.032765151	-3.205322663	-4.580120333	-2.452116962	-2.412373011	-4.777826671	-2.158948831	-1.109420919	-1.547767888	-3.084754747	-2.239611433	-0.958009924	-1.654158253	-3.457030601	-1.813570093	-2.724616561	-3.311813466	-4.928274113	-1.628134624	-3.827673112	-3.066256427	-1.829528894	-3.324854799	-3.401795593	-2.890129163	-3.385392735	-0.915732327	-3.220365391	-1.612350685	-3.31381673	-2.73693589	-3.313645318	-3.587188455	-2.15807432	-2.834726782	0.429429341	-4.049290728	-3.783284999	-3.23292594	-2.301940585	-1.717336446	-3.472140355	-3.340748096
EfmP.010E04	-3.639536812	-3.43535862	-2.345716829	-2.867163172	-1.49439411	-3.116685741	-2.864530988	-3.449305021	-4.006920623	-2.661090018	-2.225703124	-4.934829335	-2.489436325	-1.122247464	-1.403405943	-2.88118725	-2.211858407	-0.881975681	-1.816944999	-3.497971971	-1.917660351	-2.293891026	-3.167147241	-4.650751158	-1.422505722	-3.37194339	-3.138497355	-1.370798529	-3.73093307	-2.843290582	-3.128585745	-3.418580051	-0.834429551	-3.261758243	-1.674208472	-3.300970019	-3.03966162	-3.740837496	-3.529148083	-2.505686304	-2.698133293	0.441157092	-4.073808469	-3.679667224	-2.189104008	-2.426646649	-1.753303894	-3.413086077	-3.475899248
EfmP.010E02	-5.138987982	-2.009427121	-5.205723024	1.578298464	-5.172698742	-2.597105673	-5.615660186	-4.039438296	-5.541148964	-2.653611817	-2.61548942	-3.011201651	-3.334528288	-3.23182169	-0.714384205	-3.655069675	-2.029733767	1.600806741	-3.049219873	-0.086324595	1.290801536	1.648775418	-6.875093792	-5.557708649	-2.378496292	0.136864142	-2.485791311	1.212088034	-5.513502638	1.285255599	-3.249420641	-4.104746148	-4.852273892	-3.198050957	-3.700129861	2.781118096	-3.31124432	-5.80792878	-5.695121766	1.886905362	2.12511188	-5.161078584	-2.956026445	-5.492516781	-5.076309679	-4.453806469	-5.052666125	-5.184401402	-5.752644449
EfmP.010E01	0.00407725	-1.507138715	-0.24702912	-0.870081315	-1.193625651	0.739375384	0.741216961	-0.776750278	0.130204542	-0.261022882	-0.257539108	0.270107151	-2.52111673	1.286467445	1.562436376	-2.473960065	-0.019090458	-0.772953212	-0.720068469	0.438333093	-1.617971077	-2.679026934	-0.276354639	-5.096768453	-0.387558559	-2.985196231	-1.7361325	-0.63824769	0.09951536	-2.891265305	-0.185045946	-1.07691428	0.890726102	-2.50653184	-1.353027613	-2.57834252	-2.243072864	-3.242133565	0.042022339	-2.703110107	-0.498696234	-3.267102894	-0.385157935	0.130146035	1.978760494	-0.031582657	0.937014273	-3.572532962	-0.24808812
EfmP.010D12	-3.79277296	-4.01746665	-4.302444862	-4.009926516	-3.785601481	-2.230036539	-0.843367473	-1.610423525	-4.895314614	-1.666370767	-2.386394541	-1.500770594	-2.461888418	-4.076082426	1.729108271	-2.540578961	-1.663215674	-2.517523156	0.202266876	-3.848279634	-0.301965903	-0.766102867	-2.773770083	-4.783028382	-2.395616664	-0.741966472	-2.273618019	-4.001366471	-4.320601432	-1.683680758	-3.068523988	-3.407318572	-2.929383412	-3.854318887	-0.922028603	-1.749266789	-0.75513369	-1.783932571	-4.620717158	0.001417938	-2.760218612	-4.117430622	-3.941046884	-3.818417231	-3.625731811	-2.140725115	-3.158561159	-0.744255196	-6.395821902
EfmP.010D11	-1.573000567	-0.647747631	-1.35925711	-0.135566076	-0.874888884	-0.471586466	1.458328714	0.481565896	-5.009610245	-0.343388052	-0.656880497	-0.635034463	0.198235768	-0.59451558	-0.410395719	-0.057065442	-1.134458311	-0.366723578	-0.272857642	-0.514959158	0.039147333	0.248640049	-1.408730143	-1.490313378	-1.66525702	-0.300918975	-0.016238343	-0.306817109	-1.459939907	-0.211998907	-2.430676334	-0.571112227	-2.23224447	0.140281506	-0.198778543	-0.25279075	0.601914511	-2.93265941	-3.357996068	-0.333786361	-0.50779	0.069338192	-0.410100099	-2.175393886	-1.34242513	-1.134102375	-2.222649418	-2.26747369	-1.33840066
EfmP.010D10	0.418571296	-0.243258107	-0.090150151	0.16797487	-0.210551973	-0.083612118	-0.168398612	-0.908652428	0.336505144	0.159071806	-0.213856865	0.58070877	0.456690199	0.554560551	0.290653993	0.324949156	0.294843863	0.120573538	0.17394907	-0.449935938	-0.595389375	0.146268581	-0.373804282	0.281104885	-0.425628593	-0.531129806	0.364451243	-0.402582391	0.296394996	-0.018062843	-0.320096696	0.026966565	0.61439393	0.279497165	0.068629149	0.386392957	0.508211429	1.007570915	0.902186724	0.049108772	0.30662759	0.098527003	-0.066742496	0.411936757	-3.033505987	0.377788537	0.521172199	0.557310856	0.29718884
EfmP.010D06	-1.335854714	-0.572324762	-1.282360202	0.140410272	-0.368832823	-0.599100003	1.17804195	0.382964761	-3.424796826	-0.060866903	-1.041232423	-0.350679013	0.346611972	-0.402238086	-0.42034579	-0.146669074	-1.009823782	-0.370898665	-0.196832458	-0.15624696	0.315025733	0.155600606	-1.242143453	-1.359690132	-1.189971659	0.029695299	-0.032841583	0.01845416	-1.423736752	-0.491564176	-1.930563978	-0.26187373	-2.070095598	-0.146444313	-0.131739965	-0.185353977	0.481913565	-2.649260663	-4.421767773	-0.179701426	-0.111015348	0.195219185	-0.212979995	-2.181309246	-1.219621498	-1.140535255	-2.011676999	-2.403633533	-1.205407572
EfmP.010D01	-5.391859257	-0.748198231	-4.953548029	1.802015166	-5.460915676	-0.946180247	-6.387589536	-2.539438468	-5.597709343	-2.993623311	-2.283557407	-2.37202648	-2.893089272	-1.138219351	-0.30578673	-1.75315878	-2.363093768	0.864780065	-3.070102203	1.013247581	1.169392954	0.711455594	-6.713775351	-5.382091384	-2.410492098	1.232291475	-1.490466694	1.1160394	-5.205693947	1.16927803	-3.332137897	-3.889669899	-4.790185893	-1.153308823	-1.810001555	1.731373928	-2.387436628	-4.5545913	-4.981294845	1.756069519	1.082554194	-4.622592419	-1.892972095	-4.901387819	-5.035039999	-4.344155436	-4.712481732	-5.36095425	-5.884778131
EfmP.010C12	1.169640744	0.556186	0.297413394	0.176750879	0.550564099	0.216679971	0.631375051	0.535036557	0.198001194	0.271584536	0.313732872	0.210311666	0.245751093	0.10289828	-0.089415027	-0.052056492	0.413834001	0.310439429	0.35620649	-0.604937811	-0.49421763	0.169114102	-0.443047246	0.271809109	0.153335185	-0.563775361	0.120977016	-0.957522901	0.594085241	0.041158918	-0.135761547	0.315526615	0.393571416	0.457041981	0.092167064	0.41425909	0.459052808	0.403461702	0.577320951	0.338243042	0.055318956	0.324174239	0.508771714	0.836746557	0.440460029	0.72298433	0.276767094	0.330702413	0.54341646
EfmP.010C11	0.775150792	0.640948596	0.290923587	-0.407470965	0.912763266	0.166016084	0.927855941	0.732016838	0.708364884	1.054381423	-0.023021846	0.546027226	0.522975921	0.110927595	-0.795810228	-0.600588646	0.429429799	0.503761696	0.055208336	-0.121661411	-0.335984559	0.686764343	0.064588053	0.248887898	0.224979358	-0.255996043	0.341858176	-0.965152873	0.771883639	0.202731712	0.115197474	0.088700454	1.343554436	0.459981687	0.153034406	0.258171063	0.715469016	0.495936644	1.283710637	0.292252154	0.264531816	0.187006957	0.367849379	0.839287727	1.224144758	0.295203829	0.309791005	-0.011913501	0.112744011
EfmP.010C10	0.215150046	-0.654100398	0.080065094	-0.53233841	-0.153237645	-0.642478101	0.023626534	0.058479329	0.055909443	0.202640192	-0.134675438	-0.054409335	0.327123299	0.43797078	0.045909171	0.648606571	0.248498818	-0.157750954	0.058561884	-0.180430184	0.150246271	0.044896159	0.754058814	-0.107474772	0.288583761	0.084770577	-0.116944552	-0.313377355	0.429085853	0.098850133	-0.159826284	-0.013724995	0.664276459	0.068280667	0.005419212	-0.063010866	0.32931357	0.555771869	-0.75089606	0.010113196	-0.031992802	0.051503609	0.068852761	0.313059749	-0.540826718	0.242646715	-0.364409567	0.401567876	0.384175002
EfmP.010C07	-1.521557267	-0.851465594	-1.102542987	-0.254968148	-0.895895886	-0.666386595	1.047092963	0.245612491	-4.17316107	-0.136363383	-0.988754708	-0.575866003	0.249113415	0.226677762	-0.591474541	0.068456599	-1.041502866	-0.623690017	-0.549228777	-0.030285315	0.499632158	0.105393555	-1.09210574	-1.552445343	-0.752451423	-0.16629688	-0.007713016	-0.547446836	-1.543660784	-0.167396462	-2.007198544	-0.146609464	-2.096712291	0.074469924	-0.132453159	-0.082483314	0.561773368	-2.768239567	-3.179163531	-0.138232478	-0.376933801	-0.038372927	-0.515880988	-2.326596878	-0.741609301	-1.182324655	-3.000156945	-2.536671131	-1.198222751
EfmP.010C05	-2.074325797	-0.506969727	-1.23100392	-1.463624946	-0.883985295	0.122345842	-2.793060892	0.091477484	0.705290245	0.686259331	-0.225138597	-1.440430038	0.487315868	0.230210516	1.095149169	0.668206788	-0.893558119	0.167311913	0.392612495	-0.617050082	0.886687587	0.679692053	-0.233288533	0.147717104	-1.240362137	-0.766699708	0.206650942	0.019470992	-1.800108314	-1.23167244	0.050962709	-0.018774362	-0.016145879	-1.13101148	0.852764253	-1.442497843	-0.500833246	-4.44986724	-2.409016333	0.026640961	0.464018364	0.757487692	-0.016444346	-1.331276846	-0.818912936	-0.007451426	0.379929805	-3.226280666	-0.582564531
EfmP.010C03	-3.752346827	3.503004609	-3.263396217	-1.696969677	-3.843213887	2.393619898	-4.14064921	-1.902556681	-4.103791284	-3.091011218	-2.367334385	-4.337333341	-3.596440492	-0.104897305	2.402896498	-1.656289508	-2.879170312	-0.375894492	-2.682155587	2.28810996	1.145662656	3.803991673	-4.121614371	-4.414402083	-1.86606352	1.384798701	3.308868747	-4.367819775	-4.253359415	3.284554042	-2.787916426	-2.936753136	-3.698222815	-0.701119746	-0.322579512	-2.532064808	-3.597644055	-4.04570276	-4.646639927	-2.465449967	2.979118067	-4.01982734	3.208109202	-4.854669583	-4.164025756	-3.708686555	-4.025843485	-5.425684465	-4.081115294
EfmP.010C02	2.418202179	-2.704720462	1.429569944	-2.890703681	1.762373851	-3.017801531	-2.642500637	-3.269060262	-4.483934647	-2.735714146	1.630614115	-2.767428154	-2.310736748	-1.67975263	-3.124462246	-3.313988982	1.78261608	-3.608304013	-2.126148905	-1.69323168	-0.7350235	-2.736746615	2.139613017	2.591517349	-1.567704298	-2.733631979	-3.39505457	2.589629329	2.3843366	-3.424693089	-2.120508256	-2.866594226	-3.037923122	-3.097841644	-2.811059171	2.413113755	-3.225543395	-4.009393621	-2.660333738	-2.79144309	-3.217925289	-3.074694753	-2.873705256	2.683578165	-3.149478096	2.117200209	2.371740519	-2.976145976	2.546907007
EfmP.010C01	-5.866055301	-0.854325962	-5.407854815	1.084559754	-5.90837713	-2.932278471	-5.368737429	-4.453280676	-5.346122739	-3.073049833	-2.640154183	-1.634450574	-0.703200461	-4.052788872	-0.485954537	-3.503362963	-0.563267498	0.882987217	-2.775922874	-1.868361172	0.920534759	-0.350109307	-5.524685371	-5.265577642	-2.274014904	0.832629732	-3.063769457	0.430652718	-5.057708555	1.642645721	-2.983532012	-3.494599934	-4.598139148	-1.51519385	-3.483420235	2.214565305	-0.946466514	-4.154526145	-5.485892588	1.856185781	1.246242974	-4.901866606	-3.350335507	-5.59678702	-4.905242778	-4.880877502	-4.724038036	-4.700154463	-4.862691438
EfmP.010B12	0.252842884	-0.131529169	0.345094331	0.034238156	0.241998748	-0.200119855	-0.203420442	0.361148875	0.409134186	0.085373533	0.448338658	0.074403111	-0.047886338	0.427433733	-0.094771207	0.082816138	0.128591253	0.224675521	0.390556125	0.057078213	-0.532530246	0.215523558	-0.365661004	0.495193286	0.458831365	-0.075662411	0.187577813	0.037782716	0.338198415	-0.946680773	0.268890006	0.035146493	0.413116482	0.225393915	0.129336429	0.221787113	0.103030437	0.412802515	-0.608240323	-0.138651703	-0.256901657	0.208465028	0.142983185	0.232359533	0.035192441	0.129109993	-0.174135613	0.622214098	0.633473392
EfmP.010B11	0.665728064	-0.234625686	-1.004953272	-0.140181073	-0.97373248	0.395209955	-3.043430822	-1.434749389	-3.111813668	-3.637420086	0.822253446	0.642037933	-0.915332485	-0.518161797	-0.227044032	-0.630285097	1.08611597	-0.598677274	-0.344463492	-0.722921883	1.692681661	0.033699262	-0.09457102	0.631040961	-0.05159874	0.188135709	1.455867671	0.785475577	0.972065869	0.67692594	-1.008223209	-0.672883361	-2.727219326	-0.660753348	-0.558180239	-0.577007101	-1.202449465	-0.420052431	1.501517841	-0.651522724	0.308637226	-0.472668639	-0.330687658	0.687921355	0.885175923	-0.94064378	0.13894515	-3.70524607	1.002600112
EfmP.010B09	-0.1744337	-1.46300202	0.213211271	-0.80039353	-1.272999617	0.560932422	0.459229708	-0.67445336	0.015737316	-0.104997398	-0.392956945	0.140930739	-2.24939454	1.159590312	1.188766948	-2.38839915	-0.528842556	-0.588890826	-0.565968629	0.79489839	-0.752078388	-2.009978729	0.35435864	-4.293376437	0.749414786	-3.265828659	-1.150687022	-0.215649081	-0.124001267	-3.20481825	-0.176126788	0.07445468	0.578631013	-2.143623833	-1.24887092	-2.241140141	-1.897774033	-3.671172818	0.200837907	-2.912990754	-0.13299139	-1.77631954	0.236869956	0.105868351	2.416510826	0.33324676	1.376037453	-3.847671328	-0.702106746
EfmP.010B06	2.422768037	-4.660711862	1.846058687	-3.436948619	2.005479026	-3.092070465	-5.220770772	-4.458255492	-3.086908948	-1.566890433	1.568288576	-2.966816125	-4.329389159	-1.292825938	-2.739041723	-3.801628888	2.180383443	-3.666894243	-2.917826732	1.203015726	-1.355181084	-2.882712072	0.849719153	2.789249514	-1.557417376	-2.187827854	-3.299138756	1.990180606	2.315608918	-4.834018274	-3.302352023	1.988525194	-3.794824918	-3.681134095	-3.840821566	2.644960542	-4.141399772	-3.933629579	-3.971066932	-2.757109528	-3.855875826	-3.851510539	-1.905681449	2.81194901	-3.123317032	2.180176589	2.769748692	-4.442369508	2.920366066
EfmP.010A12	-1.356644916	-0.767650998	-1.5003243	-0.006320243	-0.864078369	-0.632205499	0.749487036	-0.14075777	-5.15603037	-0.144867781	-1.147187689	-1.102145983	0.019778826	-0.440089375	-0.610703489	-0.398296434	-1.414550263	-0.643014468	-0.455264131	-0.377635342	-0.03738641	0.181596516	-1.20336603	-1.650150466	-1.452412384	-0.335350533	-0.166167945	-0.790834189	-1.628426029	-0.745352714	-2.432480432	-0.471351965	-2.177869055	-0.188598437	-0.20701004	-0.220663575	0.403000783	-3.034940956	-2.875614582	-0.09985569	-0.348591908	-0.183599876	-0.586254679	-2.276749392	-1.27223589	-1.065488664	-2.369208862	-2.854282822	-1.179418401
EfmP.010A11	1.71717111	0.965311728	1.181719154	-4.192297631	1.020827621	1.33248339	1.580129978	-4.474486051	-5.401208181	-2.828875346	1.248095194	0.709111178	1.778340731	-1.374884879	1.843695465	1.564705052	1.426366934	-5.251326748	1.775233855	-1.015193898	-2.613827305	-4.596826979	1.48314029	2.458016592	-0.954368192	-4.8214047	1.888403354	1.133553654	2.079920993	-5.379193891	-3.235385677	-1.783744854	2.282795454	-4.976640023	1.773983018	-4.699400607	-4.707047163	-5.854155831	-4.889888706	-4.377959114	-4.258425242	2.013668679	2.161103214	2.19861443	-4.259643811	1.783540225	-0.73774289	-5.663990697	1.983162385
EfmP.010A10	-4.340233607	-4.646127509	-2.251816016	-3.283056807	-1.633410317	-3.626860064	-3.633389472	-3.817304077	-4.60420187	-3.216297485	-2.068910975	-5.162282481	-3.381331423	-1.272721471	-1.549045007	-3.405174864	-3.957337796	-0.671631567	-1.704972912	-3.734529101	-1.815781462	-3.221744476	-2.394615856	-4.794278443	-1.606364226	-3.932949569	-3.27945245	-1.183041676	-3.851747284	-3.52879018	-2.616007215	-3.590021876	-0.746366925	-3.680628978	-1.98647133	-3.884503923	-3.218116775	-3.373278925	-4.43701149	-3.229678867	-3.308389246	0.381826587	-4.145031177	-3.800109992	-3.362012989	-2.195724921	-1.763516237	-3.633193819	-3.965731823
EfmP.010A09	-1.07294565	-4.622338174	0.901087246	-4.096577284	0.619656773	-3.224448651	-5.060279286	-4.286611157	2.838039674	-2.958039464	-0.749026083	-1.36943936	-3.676879907	2.191305382	0.712774214	0.100602941	0.89414311	1.180788934	-3.142027533	1.105951565	-2.406176185	-3.707117231	-5.681397255	2.042869426	-2.255002284	-4.525302407	-3.76992957	-4.340194744	-0.704566953	-4.991446682	-2.902342022	-3.640155504	-3.00498282	-4.04404077	-3.259533976	-4.371937623	-3.990926116	-4.754038036	0.72895556	-4.084930607	-2.769634449	1.966884177	-4.48488662	-0.806976611	-0.157299927	-3.793875917	1.82036549	-4.582629358	-0.222584867
EfmP.010A08	-5.845700543	-0.759275696	-5.590930258	1.277538144	-5.332977625	-1.816252687	-5.959044477	-2.765063793	-5.942664535	-2.848661399	-2.430739072	-2.082003568	-1.528752979	-2.170228461	-0.567676418	-2.89031244	-0.388212495	0.961833951	-3.061935116	0.256914986	1.101671986	0.103540385	-6.99141952	-5.916801396	-2.386422761	0.953109066	-2.351686334	1.274339897	-5.044891609	1.161765143	-3.19734666	-4.105567592	-4.734826963	-1.858390949	-2.867358001	1.904612607	-1.593910111	-6.441566326	-5.80889949	1.364182053	0.728906792	-4.646308316	-2.270952665	-5.691999912	-5.586872491	-4.326683245	-4.762285727	-5.657744878	-5.214529676
EfmP.010A07	-4.959380138	-2.677261677	1.568383188	1.221455993	-3.956680861	-4.436972804	-4.490268442	-4.632108806	-5.549590243	-2.982192643	-2.0439374	-5.389405221	-4.67566007	-1.047571739	-3.877902799	-4.063573588	-2.088950528	-3.876421307	-3.4182431	-3.961444628	-2.198169808	-3.987121317	-4.831725051	-3.874278847	-2.222798717	-3.903180502	-4.252881752	2.004469231	-4.612465931	-4.254050222	-2.443745928	-0.672671723	-4.201900702	-3.789251796	-4.178948061	-4.095071789	-3.651098175	-2.178385524	-1.047389146	-3.642009963	2.198247131	-4.363580134	-4.31394149	-2.081766564	-1.567218927	-4.520714241	-0.979512216	-1.348201909	-4.02892237
EfmP.010A05	-6.145214711	-2.018775972	-5.46713705	1.323642611	-6.330393484	-2.52664271	-5.808002751	-4.382639984	-5.80748929	-2.902543347	-2.671895032	-2.889209164	-3.079626842	-3.949299095	-0.640295372	-3.64655004	-1.873623501	1.127873904	-2.89666855	1.317166389	1.173197559	0.65175615	-8.370169626	-5.565004016	-2.340335522	-0.364158706	-2.814204177	0.225910908	-5.597106283	0.531165786	-3.431073996	-4.030488717	-5.096425932	-3.266375966	-3.533319611	2.318541679	-3.008803147	-5.853220061	-6.067343548	1.950654401	1.358167889	-5.593284421	-2.865497317	-5.200472146	-5.879630909	-4.70579254	-5.301296338	-6.947118057	-5.477810737
EfmP.010A04	-5.052946621	-3.377674588	-5.701508111	-0.633665572	-5.216037654	-0.691707683	-4.256200683	-4.979452471	-5.815568553	-0.304705687	-1.854717935	-2.647630874	-4.593263669	0.958860993	0.246044561	-3.716364512	-1.623209118	-2.668267891	2.749512532	-3.768024616	-1.343679639	-2.275996202	1.098937873	-5.848493217	-2.11540947	-4.278743038	-3.114614045	-0.026795904	-4.114948648	-1.45643245	0.10674905	-3.872221325	-3.855682513	-4.115817947	-3.713088588	-3.654154237	-4.109216406	-5.139468461	-7.061488786	-1.530469867	-2.200021884	-5.020661037	-2.566305169	-4.387362189	-4.335973997	1.021610459	-4.637680924	-2.184228541	-4.434305789
EfmP.010A03	-1.217317546	-0.578950193	-1.234550987	0.530808688	-0.070275961	-0.152413761	1.44939445	0.258136387	-3.987991765	-0.181038223	-0.848203404	-0.47237539	0.283187099	0.501044187	-0.55396966	-0.189413035	-1.378323195	-0.36968996	-0.240145139	0.246499022	0.317031839	0.074295463	-1.202248499	-1.386621132	-0.928135907	-0.225576863	-0.191834219	0.008487292	-1.551407412	-0.485605924	-1.80486719	-0.226298507	-2.169743151	0.129671138	0.07946269	-0.151026841	0.417205938	-3.170817351	-3.233698198	0.109794171	-0.304657341	0.017080972	-0.327556857	-2.290497033	-1.215077852	-0.994346633	-2.425516327	-3.094583652	-1.138472853
EfmP.010A02	-5.80847787	-0.738279209	-5.608665497	1.351901374	-5.721028849	-1.963475437	-5.728972329	-2.101232681	-5.844477787	-2.864455978	-2.338564287	-2.047175965	-1.38513888	-1.885191087	-0.576667461	-2.443340326	-0.957169273	0.94341512	-2.804522051	0.18652852	1.034753529	-0.106398991	-5.986697597	-5.869765296	-2.330577702	1.477011593	-2.276552029	0.889185165	-5.478457292	1.020972321	-3.229301309	-4.038122581	-4.859792813	-1.468649859	-2.884083454	1.981674866	-1.490701368	-5.954779117	-5.867090049	1.716021515	1.064724929	-4.739270869	-2.426866018	-5.509299171	-5.456613069	-4.560621174	-4.998491032	-6.271424508	-6.013238447
EfmP.009H11	-2.032185043	1.133150053	-2.432114046	-2.245686717	-2.139615088	2.428222029	2.119333724	-2.450811912	-2.633454404	-0.777830267	-1.336023727	-1.99957964	-2.25262575	-1.375302405	-2.344319356	-2.749219413	-2.557361759	-2.105213892	-1.055648685	-1.048196356	-0.37797956	-1.695636023	-2.181175243	-2.618015924	-1.816155431	-1.536706609	-2.501453474	-1.237855196	-2.556982905	-2.176976641	-2.433365721	-1.552471667	-2.765847351	-1.894285329	-1.660882904	-1.305446196	-1.461657311	-2.853681422	-2.439571986	-1.246941422	-2.286629559	-2.472941422	-2.62652349	-3.08568212	-2.053890938	-2.854014471	-2.482785291	-3.263461753	-3.086370119
EfmP.009H10	-3.501374693	-4.306108762	-2.408907699	-2.924001718	-1.425738194	-2.957230757	-2.562061377	-3.33308375	-4.745937873	-3.327973431	-2.174870103	-5.871830698	-2.969975545	-1.548362985	-1.25392684	-3.596856687	-2.757875446	-0.658820346	-1.82953464	-3.144833602	-2.045164255	-3.028225393	-3.503690638	-4.571423314	-2.161241362	-4.112374954	-3.656844714	-1.170926805	-3.872332889	-2.495242066	-2.837018903	-3.17249115	-0.590528021	-3.551854156	-1.582958599	-4.024601317	-3.510855172	-3.638930658	-3.327144915	-2.927745494	-4.247909519	0.598923017	-4.174089702	-3.898236915	-4.497520297	-2.308735201	-1.742244773	-3.799982186	-5.938242217
EfmP.009H09	0.454555569	0.283315318	0.693705687	0.109876636	0.789216867	0.246443296	0.680110534	0.368775877	0.811504487	-0.074590832	0.345967437	0.009308756	0.111408152	0.103948805	0.112220009	0.158855331	0.320163504	0.212921343	0.179534945	0.103221677	0.093978423	0.166113571	0.856268596	0.403388532	0.634153557	0.691752952	-0.018100751	0.472971192	0.63673852	-0.097005306	0.487771496	0.515824158	0.655252849	0.401738526	0.013139627	0.353886547	0.269126862	0.512572971	0.439914102	0.002325451	0.013649544	0.097106998	0.181886436	0.534286112	0.41309762	0.353370153	0.557862705	0.579384522	0.795319731
EfmP.009H08	-1.227503077	-0.799750348	-1.232476685	0.143369871	-0.572634781	-0.131774697	1.290852039	0.415729406	-4.362205277	0.732252268	-0.709279001	-0.32672764	0.683602097	-0.389344369	0.015841339	0.274977471	-1.224883261	-0.15540699	0.007403245	0.158056418	0.470265453	0.213112404	-0.888788543	-1.723310317	-1.299606959	-0.157302973	-0.002992923	-0.357875561	-1.467871047	-0.060455084	-2.048089418	0.617314918	-1.945738533	0.238072783	-0.141493977	0.028901729	0.406972914	-2.903359267	-3.13122149	0.061713163	-0.354740428	-0.277924724	-0.396197579	-2.19930779	-1.01100086	-1.005884879	-2.418790708	-2.637322936	-0.971225983
EfmP.009H04	-3.429256319	-4.899682178	-1.86219701	-3.092792263	-1.249058199	-3.093484142	-3.195647472	-3.054158564	-5.112528064	-3.243748446	-2.105607494	-5.01123283	-3.126735122	-1.379011469	-1.210626765	-2.919397122	-2.818272505	-0.273087505	-1.754934718	-2.987801432	-1.640028326	-3.162676671	-3.019518478	-4.929847328	-1.713867753	-4.035586332	-3.419933995	-0.790612294	-4.040843865	-2.656386654	-2.941429838	-3.15109393	-1.031607089	-3.505275137	-1.701079462	-3.796148292	-3.093367655	-3.797185865	-3.547292229	-2.794778575	-4.533045509	0.420130307	-3.819298715	-3.828826583	-3.761881692	-2.293154619	-1.281279122	-3.796914158	-5.635443735
EfmP.009H03	-2.465267563	1.176790365	-2.511167377	-2.157131339	-2.232280928	2.472388929	1.730208025	-3.13157081	-2.098664196	-2.296187334	-1.843806175	-2.586224987	-3.25713789	-1.552995671	-2.681488132	-2.92993275	-2.409256975	-2.534847497	-1.563698228	-0.61878372	-0.810543945	-2.254352082	-2.325524479	-2.730966425	-1.700680605	-1.242309562	-3.387553673	-1.996253148	-2.344316594	-2.35745168	-1.667128847	-2.25786858	-2.80143472	-2.672607568	-2.482200931	-2.679869046	-2.989120593	-3.073200696	-2.887068646	-2.177003298	-2.335594134	-2.884999751	-2.494834134	-3.054236822	-2.815064881	-3.161969846	-2.458682785	-2.643327857	-10
EfmP.009H02	-0.247904849	-1.101415722	0.209274575	-1.05415015	-1.244332964	1.201786287	0.746439087	-0.919418942	0.08547812	-0.324315793	-0.261727053	0.302799641	-2.187129918	1.188889364	1.973733026	-2.059093683	-0.239589287	-0.575145722	-0.624123995	0.521274722	-1.033710251	-2.189126111	0.140829092	-4.761732904	-0.131785616	-3.348286105	-1.107223477	-0.686532325	-0.005666023	-3.390392339	-0.010725121	-0.496747551	1.343223431	-2.041749796	-1.306042705	-2.310348204	-2.006711248	-3.685545465	-0.071146506	-2.761176617	-0.213331166	-2.084554622	-0.16503095	-0.109956659	2.419613415	0.057782956	1.177078895	-3.583472716	-0.494776667
EfmP.009G12	-3.199899519	-0.116719662	-2.752763164	0.301936624	-2.071891633	1.500672922	-2.60085995	-0.000755126	-2.36549296	1.153109334	-1.605866115	-1.021765585	-0.494842019	1.371539749	1.21221547	-0.690482146	-2.134587466	0.211798089	0.861817941	-0.575894899	-0.036055144	0.31053641	1.769536229	-2.579806954	-1.873469828	-0.331617024	0.861076902	-0.241178714	-2.831220485	0.510046268	-1.090255722	-0.408639818	-0.648971307	-0.27158333	-0.243101843	0.211161225	-0.267472924	-3.654766392	-3.730015319	-0.033343047	0.018596371	-0.830815799	2.064847394	-3.026139465	-2.056688336	1.856160893	-2.536749904	-1.206617878	-1.219998941
EfmP.009G10	0.629564128	0.39819886	-0.173694138	-0.024964955	0.14240217	-0.268190358	0.076299369	0.04937937	0.420601819	0.533725249	0.058769465	0.436127535	0.92977267	0.422256873	0.409579424	0.809071248	0.825340356	0.67239937	0.281601571	-0.677824817	0.02532597	0.750292442	0.530633024	0.068452604	-0.152826763	-0.378538097	0.562549355	-0.539815493	1.226394976	0.63334842	-0.265209968	-0.356349667	0.801445507	0.635505946	0.164231153	0.357336823	0.683640386	1.102750256	1.606758127	0.408781381	0.739412606	0.603051727	0.49968825	1.201138133	1.32421893	0.174491652	0.859641798	0.917638259	0.439282764
EfmP.009G09	-3.007450409	-0.757640417	-2.565242805	-2.158204986	-1.575714168	1.982450202	-2.532429563	-0.727531532	-3.002145625	-0.194343021	-1.473387068	-2.057996073	-2.768858203	2.56744219	-0.544717155	-2.595432437	-1.967780195	-2.19735177	-1.353056099	-2.130309683	-0.67987187	0.769219444	-0.475125884	-1.88703586	-1.330320816	-1.127468876	1.789629335	-3.058649421	-2.78952198	0.726158361	-1.631404678	-1.746850936	1.231638485	-2.499252367	-2.700302522	-2.826195071	-3.312955193	-2.244243146	-2.160999531	-2.17100559	-2.177133009	-1.872515697	2.233432118	-3.564171148	-2.731208174	0.281100936	-2.576998834	1.574460707	-2.357354812
EfmP.009G08	-5.748329578	-1.019502301	-5.170762137	1.830744274	-5.490261399	-1.789344301	-5.911868028	-2.234100187	-5.587386523	-3.070547141	-2.566142127	-1.687768003	-1.415075502	-1.810963855	-0.414187399	-2.179818109	-0.798968736	0.975543425	-2.704935506	0.023291855	1.114543966	0.067514336	-6.963369723	-5.960232328	-2.4474405	1.154282283	-0.858048293	1.00637097	-5.211939704	1.346844435	-3.106648477	-3.850824869	-4.427093859	-1.208390602	-2.813735807	1.987220838	-1.246017728	-5.605601979	-5.535712718	1.536112337	1.197546655	-4.959457977	-2.253953034	-5.414678238	-5.168853056	-4.594224234	-5.239501021	-5.599971617	-5.282963488
EfmP.009G06	-3.717332038	-3.289117184	-2.036792911	-2.712801833	-1.322555497	-3.377058171	-3.442375053	-3.08359109	-4.286440668	-2.835212098	-2.096728443	-4.653835646	-2.604832043	-0.733897283	-1.755905056	-3.390880134	-2.837956023	-0.797857349	-1.378864371	-3.747998387	-1.771238835	-2.71656243	-2.318660934	-4.819986021	-1.6860563	-3.798358417	-3.430964449	-1.055641807	-3.474981801	-3.650686668	-2.78661661	-3.191849999	-0.869302916	-3.395838101	-1.749470225	-3.738895518	-2.87640185	-3.536517571	-3.565210045	-2.664166886	-2.984680919	0.45116343	-4.111712271	-4.002070731	-3.21114808	-2.307281792	-1.288707331	-3.818186118	-3.660465714
EfmP.009G04	-0.85418399	-0.926255268	-0.134614192	-0.422398061	-0.976120003	-1.147494713	0.54362412	-1.432471745	-0.665887603	-0.907506672	-0.55751291	-0.783989231	-4.462107372	-0.135080836	-0.079220472	-1.073010926	-0.289197751	-1.076250384	-1.000957894	-0.780434763	-0.128874622	-0.517549322	0.006945242	-0.423908294	-0.313955711	-0.519753045	-1.57084423	-0.289617757	-0.855979808	-0.885601248	-0.333967165	-0.457325171	-0.606832408	-0.424894011	-0.483824485	-1.229042538	-3.932400757	-1.192573056	0.223446499	-0.893526942	-0.55959376	-1.042626974	-1.034057871	-0.751761391	-0.08775898	-0.910929026	-0.159606763	-0.717748216	-0.292872704
EfmP.009G02	-4.757528444	0.157798221	-4.040828176	0.828434511	-4.450616426	0.439982555	-4.425143437	0.726374183	-4.198413776	-2.253380811	-2.545180828	0.357790306	0.569716071	-3.133238531	-2.949429161	0.57477187	-0.02935343	0.028767612	0.394369637	0.871905622	-0.013891988	-0.042933102	-5.030754538	-3.376036952	-2.252893219	1.47881321	0.448458491	0.467667992	-3.828704132	0.266113943	-2.642180086	1.287211154	-1.234579907	-3.332091663	0.953617053	-3.479755203	0.229587799	-4.210106023	-2.323378684	1.210538095	0.69949274	0.481682958	1.123430831	-4.849341863	-3.920835307	-4.328914037	-3.77460883	-4.273576585	-3.083818531
EfmP.009F12	-5.460019856	1.43242939	-4.681070284	0.04372436	-4.305976625	2.595841453	-4.495351495	-0.902334735	-4.954091173	-3.432002607	-2.260480766	-3.973364555	-4.23254925	0.272620991	1.215386759	-1.692884424	-1.733550583	-0.95534357	-3.471849376	2.310616758	1.44793568	1.942136446	-6.213460449	-5.4069788	-2.260256143	1.523734412	0.39776366	-0.144144264	-4.820807916	1.494918011	-2.758543998	-4.244780635	-4.561823919	-1.053434091	-0.167043117	-1.843261373	-4.06965453	-5.491350538	-5.935432351	-0.733295178	0.618849307	-4.615702423	1.996059239	-4.822470572	-4.856780108	-4.270398273	-3.950596136	-4.284283923	-10
EfmP.009F09	-0.154424302	-0.401211268	0.260035015	-0.121249022	0.497372567	-0.034841089	0.109847954	0.11504062	0.313899122	-0.683758994	0.068354728	-0.28248122	-0.403455422	-0.118945187	-0.817669052	-0.494811339	-0.514725222	-0.510559187	-0.171828102	-0.419983399	-0.083258397	-0.649802732	0.696345299	0.398399338	0.136902606	-0.077227546	-0.39719269	0.016982907	0.125698298	-0.574830491	0.538243436	0.012151435	-0.10629265	-0.637479777	-0.431955638	-0.536544664	-0.763159412	0.064098096	0.001059035	-0.785113549	-0.854182736	-0.343427385	-0.604138388	-0.45242562	0.227183452	-0.016591747	0.438121895	0.445159789	-0.055624122
EfmP.009F08	-0.584783903	-1.094281095	0.15675373	-1.094318566	-1.512075629	0.615891885	0.261988217	-1.273079485	-0.45229908	-0.47138136	-0.869037317	0.018809809	-1.971132934	1.206868438	1.54816844	-1.672074761	-0.649278984	-0.408057979	-0.366155401	0.592291983	-0.661632553	-1.732965657	0.10107692	-3.888057329	0.057951573	-2.259397376	-1.096466873	-0.504808762	-0.195555978	-2.567652786	-0.269428163	-0.221878945	0.830530329	-1.857037042	-0.990668457	-1.717826914	-1.636078226	-3.588044972	-0.140937115	-2.407394786	-0.387960677	-1.640942856	-0.274076773	-0.143406178	2.116703399	0.184326993	1.037575574	-3.751194796	-0.597069834
EfmP.009F05	-4.416572588	-0.862287972	-4.253149674	0.231157954	-3.478773564	1.656597535	-4.129981975	0.403611596	-4.001860445	-2.276197187	-1.862404101	0.561704231	1.28956494	3.460053278	1.286788046	0.354675812	-1.545375588	0.81181718	0.449816539	-0.83671899	-0.743539666	-1.217702621	1.008623283	-4.596122555	0.309201243	-0.683827878	0.594229349	1.110654591	-3.43622135	-3.48765427	0.180441341	1.665143166	3.460377413	-0.786847338	0.927694634	-0.966973592	-0.461040407	-3.386974409	-3.852624848	-0.100802457	-1.409038197	1.067443967	-0.103402511	-3.792617347	-3.091093995	1.831741036	2.530913912	-3.451069317	-5.176070935
EfmP.009F01	-5.309324228	-3.804913625	-5.237954898	1.78877367	-5.484747414	-2.156030227	-5.339134015	-4.340170595	-4.866325171	-2.580702069	-2.815810492	-5.213468338	-4.902902549	-2.179577867	0.221064475	-4.401092759	-1.432928696	-0.483877248	-2.394220441	-4.243393477	1.197292404	1.33785674	-2.095584605	-5.264881205	-2.705477641	-5.513930365	-2.982661083	1.749340629	-7.06091335	2.568161346	-1.835143185	-3.67208472	-3.115580554	-4.320614449	-3.63630189	-3.885955531	-4.688299366	-5.489191094	-4.103786395	3.021232988	2.77163871	-4.486896162	-3.413910361	-5.134550868	-5.337739286	-2.195904936	-4.816189333	-2.89479958	-6.055638907
EfmP.009E11	-4.275815194	1.293255951	-5.287008805	0.706472534	-4.078037747	0.377507627	-6.184992621	0.347468644	-4.52059641	2.220637482	-2.211583989	0.746983515	0.990308479	-3.870704813	1.319736012	0.832209186	-4.043963926	0.227716182	0.843046542	-0.230106675	0.55863581	1.669804979	0.002810606	-0.384788893	-2.873155415	-0.13733149	0.443375506	-0.134962345	-3.910115058	1.486915865	-3.44222464	0.887112644	-2.255985597	0.722915974	0.947303208	1.010641107	1.994464238	-3.442221258	-1.355384277	0.730434179	1.238091901	0.579861866	1.423815728	-4.478027771	-3.632926634	0.921251119	-3.802872856	-3.870999392	-4.25987822
EfmP.009E10	0.600345736	0.277605535	0.200619863	0.022495258	-0.034976915	-0.044062883	0.018874458	-0.311023114	0.392420093	0.308727241	0.153650034	-0.040520456	0.242136294	0.238218276	0.301426449	0.306942567	0.420758072	0.153501678	0.007394677	-0.017242337	-0.067789727	-0.060658159	0.641601151	0.433926578	0.276698054	0.130140266	0.512461032	0.055351696	0.682246497	0.19305793	0.137591549	0.034465844	0.967456507	0.13490077	0.078806207	0.273350403	0.075034075	0.57009182	-4.98918048	0.123653499	0.264503585	0.08099439	0.10592378	0.728681363	-3.665813297	0.437521224	-3.238788232	0.52684412	0.328696529
EfmP.009E09	-3.248336069	-0.198034561	-3.949916465	1.993759678	-3.99859173	-2.369320778	-4.077502835	-2.633410475	-4.043655766	-2.339608758	-2.050087715	-1.494591538	-0.717988206	-2.149704274	-0.737347448	-2.128686762	-2.423209071	0.888430482	-2.544176311	-0.020606357	0.906413554	0.521502681	-4.537040165	-4.840736169	-1.88876277	1.749109479	-1.964664152	0.616376664	-3.603701136	1.554890019	-3.198883846	-3.38769746	-3.488831002	-1.643388402	-2.922984469	2.050147934	-0.676744742	-4.658821597	-4.485484574	1.919331065	1.05083103	-3.957038657	-2.602931651	-4.400035923	-3.768897811	-3.788168431	-4.384438582	-4.078572257	-4.407436646
EfmP.009E08	-5.279599909	-5.143615938	-4.620940111	1.411055314	-4.950335915	-2.125895007	-4.886714125	-4.025801679	-4.919429811	-2.263944192	-2.483713544	-4.513459723	-4.485526104	-2.126860722	0.284139798	-3.579469255	-1.296684499	-0.68419757	-2.073316902	-4.160096521	1.080755735	1.910400784	-2.881143126	-5.411924587	-2.341300335	-4.450556725	-0.810322802	1.54263637	-5.291551863	2.477501939	-1.308419842	-3.397306077	-1.968892311	-4.561529508	-3.46765077	-3.826334148	-4.250048064	-5.401183359	-3.514912538	3.232174703	2.98471318	-4.494394215	-2.503723871	-5.152326033	-4.930186892	-2.468956158	-4.671490818	-2.343542059	-5.387847504
EfmP.009E06	0.619666504	0.370589329	0.168936832	-0.003171955	0.165466093	0.161076247	0.215736009	0.169317029	0.600232876	0.034436532	0.22234905	0.073967382	0.17062141	-0.074798672	-0.254761579	0.116249875	0.085100486	0.126690209	0.118424163	-0.191258647	-0.144764548	-0.254791231	0.676114635	0.074334479	-0.036076582	0.072806738	0.006177895	-0.579112083	0.533845977	-0.207160536	0.057314574	-0.050219489	0.312724336	0.084281139	-0.029387937	0.095209525	0.238345723	0.279906192	0.83774939	0.022131225	0.101060979	0.221033459	0.195001498	0.41580461	0.37526381	0.371427638	0.411854973	0.444807308	0.542431804
EfmP.009E04	0.576729777	0.005145413	-0.294405588	-0.482522901	-0.155374834	-0.177752523	-0.078402749	-0.386750495	0.105760566	0.444235358	-0.204947186	0.382809099	0.545181443	0.111872327	0.77306693	0.860260292	0.698764892	0.643214899	0.044863798	-0.837945932	-0.859805037	0.441393941	-0.403775301	0.238162511	-0.263603095	-0.535153899	0.153233473	-1.251869896	0.717856503	0.615235197	-0.667197562	-0.277121621	1.020321453	0.687430389	0.314904078	0.442744269	0.834839573	1.08251692	0.169072799	0.279719959	0.3081015	0.307243673	0.313564299	0.630519806	0.358572908	0.335959359	-0.206655289	0.648567688	0.667418899
EfmP.009E03	-3.51819308	-1.513033704	-3.605440849	-3.840302495	-3.438730656	-2.074621337	-4.11302714	-3.211675493	-3.949239791	-3.076203741	-2.036623427	-3.421453861	-2.90930484	-1.96758163	-2.752327845	-2.471113655	-3.017352369	2.327472599	-2.354986738	-0.769679816	-0.803064821	-1.481855875	-3.970099568	-3.333153657	-1.92156901	-1.997678951	-2.311331173	-5.657215232	-3.687438247	-2.678942294	-2.597218697	-2.857869621	-2.683796846	-3.261647576	-2.520850813	-3.542291474	-3.063236082	-4.293229771	-3.597681472	-2.945275589	-2.480911925	-3.134225399	-2.501472682	-3.721852128	-3.290484832	-4.018431294	-2.600637315	-3.634055686	-3.359819817
EfmP.009E01	3.10836773	-3.547552576	-2.956081918	-3.298142851	2.777063017	-2.888683182	-3.759521156	-3.659949782	-3.61787705	-3.794376656	2.282949355	-3.733128536	-3.891254893	-3.492964982	-3.786718081	-3.895214831	2.815939255	-3.935277517	-2.992772378	-2.135028139	-2.181899162	-2.802747873	-2.92957007	3.638196879	-2.140682805	-4.09939511	-3.724271235	-3.09454655	3.013110156	-3.428696717	-2.157457724	-3.361316276	-3.416485143	-3.493145841	-3.18367067	-2.980085391	-3.237228235	-3.929256424	-3.882945584	-3.053112775	-2.995163461	-3.469231521	-3.817519658	3.590792046	-2.621995939	-3.501547205	-2.158726183	-4.260596806	-4.044192969
EfmP.009D12	0.972933033	0.647620994	0.816797431	0.53846075	1.019109096	0.42600146	0.87254535	0.436314296	0.995230035	0.438546567	0.548275487	0.914879675	0.341666062	0.343760566	0.077616115	0.515950595	0.750021817	0.424380744	0.467384894	0.236286696	0.094376259	0.10772651	0.897182664	0.399664442	0.656418924	0.393840892	0.273629812	0.358731068	0.895094038	0.383812572	0.469592406	0.442793706	0.901827823	0.943529668	0.320092158	0.608046237	0.382013662	0.971960127	-5.399277627	0.668312609	1.054484372	0.509760764	0.624880336	1.213211874	0.85938504	0.697867975	0.834630725	1.302529095	0.788657416
EfmP.009D11	0.298561535	-0.0312723	0.475063949	-0.367659955	-0.188796806	-0.235917534	-0.20162763	-0.10688742	-0.355475128	-0.341530394	0.253541934	0.14768305	0.218588969	-0.22598536	-0.096117866	-0.042975814	-0.35617743	0.067181332	0.121459736	0.450250693	0.066454282	0.040421582	0.630672315	0.191912474	0.52524892	0.471279645	-0.674421547	0.27823234	0.09017405	-0.023366861	-0.085442172	-0.139635797	0.541746773	-0.110583319	0.163246542	0.229233025	0.158111843	0.388400353	0.472304104	-0.074854755	0.14271047	-0.056378607	-0.083328346	0.305424107	0.234434774	0.214734772	0.29825402	0.09734605	0.36577431
EfmP.009D08	-5.419610464	2.112120322	-4.800691251	-0.869120202	-5.296406774	2.428292453	-6.021706051	-3.709229225	-5.280150159	-3.885867639	-2.061951313	-4.637321487	-4.692440985	-1.09138095	1.081006802	-2.14358293	-0.870047571	-0.703205668	-4.245623936	2.407282812	1.307582379	1.681095974	-6.193441329	-1.841654133	-2.162055385	0.916531841	-0.475372014	-0.347338926	-4.600203192	1.728278982	-3.25810491	-3.611047805	-4.539278591	-1.711510227	-1.153035957	-2.659067081	-3.558008846	-5.313678013	-4.860282664	-1.682803117	0.050129082	-4.409251205	2.16342408	-5.161474846	-4.697941241	-4.270632704	-4.205724589	-4.434480671	-5.575169319
EfmP.009D07	-1.254425307	-0.670679525	-1.511584223	-0.049699691	-1.050125726	-0.943172979	0.722096549	-0.369328286	-3.955180019	-0.201243459	-1.186898438	-0.883739841	0.313866613	-0.30869978	-0.044671251	0.119144869	-0.951108933	-0.407219602	-0.217150306	-0.408757996	0.077453971	0.240419589	-1.204824131	-1.404714311	-1.811793943	-0.211526501	-0.286691654	-0.20163148	-1.565724883	-0.298153313	-2.423217005	-0.503856607	-2.09833136	-0.031678591	-0.029184548	-0.045502805	0.669265155	-2.854638358	-2.946548579	-0.245029102	-0.340563119	-0.2106695	-0.605292699	-2.098990426	-1.2359525	-1.082628578	-2.060166071	-2.720118038	-0.862909574
EfmP.009D05	-6.09735998	-3.001929014	-5.314885318	1.426416344	-5.366430941	-2.964728086	-6.200202499	-4.548649089	-5.27039745	-2.583893425	-2.378493988	-3.031168693	-4.268730486	-3.53826516	-0.454548023	-3.78295373	-2.119887999	1.82146718	-3.014290781	-0.104952345	1.130168197	1.861222685	-5.545676008	-6.152735678	-2.399897116	0.442777805	-2.538501554	1.094170708	-5.33104687	1.452971248	-3.401440143	-3.833821252	-4.637182773	-3.440208846	-3.715089349	2.758240801	-2.959654583	-5.003553105	-4.868453101	2.32416531	2.314206992	-4.897441283	-3.238468143	-5.258238712	-4.412580687	-4.742703961	-4.629491499	-5.244836071	-6.742355186
EfmP.009D04	0.980816192	-4.280235087	-4.598514752	0.673440277	-5.143882796	-6.343049129	-6.284456821	1.719861957	0.945872068	-3.985052587	0.922527321	0.722570571	1.037981701	1.946814102	2.256348954	2.71338758	2.264089956	-5.239734718	-4.056782316	1.650110655	-2.116667137	-3.965562037	1.136341507	2.429288039	-2.454151987	0.64331891	0.974559278	0.732982154	0.984610093	-5.200070934	1.661962693	-3.606542298	-5.558442551	-3.87734691	2.144159271	-3.651812755	-3.835248148	-5.636448441	-5.738262667	-4.323029041	-4.184293299	2.288805785	-4.636516245	-6.062373604	-5.73437272	1.965401254	-3.503530098	-7.246539892	-6.058504842
EfmP.009D03	-1.799410191	-1.302029103	-2.402271232	0.996882478	-4.305233347	-1.154642317	-2.836153819	-2.271428473	-3.042722895	-2.229296373	-1.062566809	-2.167031489	-2.695767432	-1.649141676	-0.000668454	-2.42094335	-1.364817097	0.808603255	-2.310403731	0.864450916	1.343553798	0.693139522	-3.90881151	-5.956016384	-1.845645069	0.717235737	-1.90608172	0.940299594	-3.450211497	1.09134178	-2.015992882	-2.904584168	-3.539225537	-2.516901479	-2.226923045	1.921863914	-2.681926422	-4.05533875	-3.83001591	1.770693972	1.453474315	-4.507398685	-2.326304909	-4.785255687	-2.219192615	-3.727192123	-3.094771753	-4.958477289	-6.544647099
EfmP.009C12	-5.45197768	3.367907187	-5.201729302	-0.778964899	-4.959296953	3.078016815	-5.832594875	-1.662271367	-5.33041724	-3.436450891	-2.193871323	-4.629400774	-3.638028034	-0.456140199	1.843651201	-0.713218086	-2.601815776	0.035822684	-3.86927922	2.783928764	1.749720022	2.568021532	-6.309515723	-6.466751354	-1.882390512	1.474981262	2.249178334	-2.856522365	-4.785829216	2.075234023	-3.229078364	-3.740688113	-4.578646328	-0.034844922	-0.12488308	-1.152054927	-4.152721005	-5.855512867	-5.023847096	-1.0495112	1.86439103	-4.696996804	2.81177408	-5.015469123	-4.233243219	-4.897398678	-3.831299876	-5.564831296	-5.16599939
EfmP.009C11	-0.005994026	-0.09228525	0.001042111	-0.129778627	0.881508519	-0.131585675	0.255124955	0.133249681	0.209466125	0.065532136	-0.130776732	0.318528653	0.092171311	-0.005574583	0.156100536	0.327002479	0.254572407	-0.056338342	-0.055651631	-0.603008078	-0.455368923	-0.114011153	0.0864748	-0.026080974	0.195428325	-0.679844784	0.204957983	-0.662650333	0.475413764	-0.00757986	-0.162667607	0.33233618	0.449116451	-0.157187397	-0.05774231	0.359582583	0.078229711	0.788454595	0.673723061	-0.049870843	-0.439165104	-0.077580792	0.106986147	0.244212517	-0.238122821	0.126307033	0.014423132	0.351525534	0.012712724
EfmP.009C10	0.642022464	0.537562362	0.121967257	-0.220707875	0.098838819	-0.518860897	-0.167715686	-0.504157829	0.330192835	0.513023589	-0.236625306	0.355336107	0.594105608	0.211661971	0.669413353	0.944440123	0.503759304	0.53658425	0.10799162	-0.241713054	-0.410368326	0.231169419	-0.40144479	0.185565126	0.142563078	-0.167793439	0.4614738	-0.921006596	0.588904384	0.670101991	0.010692664	-0.139873714	0.758538994	0.376257726	0.175614004	0.4340587	0.530078794	0.791514239	0.279093177	0.179188355	0.170863659	0.185037242	0.162973332	0.47611867	0.395383516	0.489161003	-0.091391826	0.880123363	0.50494491
EfmP.009C07	0.866739109	-2.601604775	-1.263529865	-0.405150787	-1.211723617	0.154005539	0.541293793	-1.498476017	1.004196668	-0.153554511	-0.179591466	0.135000021	-1.051377831	-0.810052277	2.024098343	-1.224689687	0.204023976	-2.118662009	-1.063802168	-1.05099174	-1.361759597	-1.517527925	-0.4466485	-5.344164639	-1.107899813	-2.670648446	-0.827523531	-0.314236347	0.457819145	-2.318527131	-0.292132053	-2.038508687	1.009007064	-1.539038452	-0.258723494	-1.974816479	-1.034344145	-3.555616876	0.527308173	-1.827723528	0.181675693	-1.488625989	-0.345349945	0.710940877	1.104449975	-0.048171198	0.641582326	-3.9019485	0.243833516
EfmP.009C06	-2.000257592	-1.721349777	0.0058262	-1.386354585	-0.155635478	-2.54168455	-2.972571502	-2.29228211	-3.672424113	-1.664207014	1.716548474	-2.365341658	-2.082576438	-2.335919029	-2.694468921	1.919718225	1.118539822	-2.253409075	-2.314626546	-1.705590838	-0.957158308	-1.552544816	-3.143010199	0.913697365	-1.392056647	-2.044272004	-2.634041351	-2.847789994	0.839135555	-3.212488168	-1.993104296	-2.58996906	-3.452939969	-2.713887489	-2.383311021	-2.726408026	-2.249444789	-4.451824024	-3.822305852	-2.798675007	-2.428317577	-2.846385589	-2.892600618	-0.008935526	-3.147352167	-3.481310404	-3.93953502	-3.69349896	-3.239017123
EfmP.009C05	-0.440871409	-0.033864482	-0.521871928	-0.740183448	-0.012910665	-0.395614762	0.20666534	-0.348848614	0.333420918	0.161711332	-0.224239578	0.575421849	0.354986579	-0.976298057	0.286190637	0.519620935	-0.310553139	0.375189706	0.334450096	-0.802518794	-0.875868361	-0.024495805	-0.694754095	-0.37018091	-2.005469704	-1.367952459	0.304028846	-1.03986566	-0.152101784	0.173079141	-0.041692761	-1.162070608	-3.037159822	0.045896459	0.185623356	0.197986551	0.612745707	0.288969002	-0.370232239	-0.028147915	-0.049750485	-0.073405476	0.11926256	-0.297313199	-0.108711782	-0.53263112	-0.430917227	-0.262564321	-0.232758634
EfmP.009C04	0.29547039	-0.173634556	0.19038168	-0.286636394	0.123491645	-0.467451347	-0.164901452	-0.358924871	0.373869698	0.331825753	0.077089289	0.454657116	0.641875542	0.378020324	0.666718268	0.732027814	0.350687343	0.361911351	0.188279362	0.151876564	0.141083944	0.41727222	1.009646535	0.478145355	0.252781033	0.17125907	0.15056882	0.105888975	0.63313944	0.766381471	0.372702193	0.121756318	1.011855127	0.370724805	0.329954543	0.357862414	0.559474834	1.254339135	1.184684085	0.074091551	0.153851466	0.191953041	0.346890272	0.549299194	0.785631409	0.586751596	0.482242818	0.781885638	0.898006207
EfmP.009C03	-1.008688345	-0.719792549	-0.802479685	-0.145058237	-1.011858588	-0.414557786	0.531039088	0.247655996	-3.711550471	0.369804565	-1.012166893	-0.116249934	0.653275532	0.498475826	-0.419518842	-0.127269212	-0.720259907	0.257516059	-0.374647646	0.489773495	0.721773551	-0.483022801	-1.08847632	-1.503206932	-0.402372327	-0.166527397	-0.044595055	-0.58741151	-0.921789245	-0.275511073	-1.685903969	-0.388728919	-2.381187764	0.027789716	-0.028965401	0.08863086	0.637767218	-3.16644084	-2.908765423	0.072480544	-0.30039237	0.023761175	-0.409405541	-2.204269286	-0.948093243	-1.051886525	-2.54308964	-2.675204966	-1.037062411
EfmP.009C02	-0.194726109	-1.472681983	-1.659320291	-0.705189498	-1.819879141	0.300698578	0.446371946	-0.124685945	0.765806612	-0.628791739	-1.118037391	-0.40509901	-0.576509722	0.373566263	1.161752928	-0.629386355	0.03546508	-1.176974198	-0.420139216	-0.335614335	-0.953395109	-1.07547108	-1.077614866	-4.843894828	-0.877166447	-1.353517734	-0.257328993	-0.933919521	-0.344481582	-1.818886201	0.153369622	-0.342801361	0.184925171	-0.689332083	-0.210512838	-0.605118173	-0.684229313	-3.328177549	-0.6146161	-1.087900825	-0.625292925	-0.690500636	-0.46466155	-0.451837809	0.110023348	-0.461983606	-0.273723605	-3.210796175	-1.351854494
EfmP.009C01	-2.696046273	3.22811003	-2.731208565	-1.786952802	-4.113351281	2.283468587	-2.664741899	-1.471632947	-5.375296409	-2.656171627	-2.07550103	-4.852005457	-3.609612076	1.07154095	2.901156875	-0.425484446	-3.010631766	0.273566473	-2.126030924	3.216493687	1.973049722	2.863695534	-4.099407105	-3.129241489	-1.986871879	2.387191659	2.553004008	-3.477256527	-4.123517941	2.498057135	-1.873318038	-3.013812589	-3.225327803	-0.319895715	-0.685408981	-3.136256731	-2.837032565	-3.799810733	-4.315157217	-2.646692846	2.649269392	-2.926614027	2.750836154	-3.854553338	-2.661731901	-3.483917311	-3.367468682	-3.998844393	-3.354546813
EfmP.009B12	-0.27956572	-1.383604499	0.34678503	-1.048604411	-1.495275058	0.770133668	0.750980435	-1.79879382	-0.351302116	-0.044224881	-0.377139346	0.39042395	-3.067157102	1.612252037	1.46846158	-3.108048858	-0.80457577	3.58E-05	-1.176203793	0.357397202	-2.426183195	-3.198779867	0.286924959	-4.644918587	0.459183507	-4.370763527	-2.146010443	-0.499100127	-0.29070262	-3.267120408	-0.428753559	-0.298312783	1.502946847	-3.435076203	-1.903289504	-3.189257008	-2.699536336	-4.168153929	-0.48213142	-3.320971043	-0.45346873	-2.932951606	-0.379231932	0.059831291	2.929497036	0.089560329	1.285162438	-3.709714088	-1.035727203
EfmP.009B10	0.795794787	1.597587742	-0.016566764	0.993819933	0.24262333	-4.990548776	-5.946903387	-5.194381189	2.664710916	2.631813754	0.247531824	-6.772984736	1.9707841	1.251646516	-4.787956289	2.012083602	0.569093372	2.257770032	0.358899088	-4.168583836	1.639702358	2.555307639	0.61605799	1.177155305	-2.628997945	1.35752425	-4.597002418	0.918435169	0.721252281	0.888875457	-3.340992611	-3.719762233	-5.460792666	-5.181129274	-5.116586912	-5.909853273	1.785983343	-5.73939135	-4.94519762	1.662952508	1.743179996	2.40262727	-5.692212665	1.103388598	-5.524237398	0.546067726	-4.756310006	-5.980641405	-5.888607151
EfmP.009B09	1.65708187	-4.916894705	-5.221088148	0.637470775	-5.198148013	-6.221505887	-6.088820088	1.502712542	0.984134007	-3.92522828	0.948224741	0.99261195	1.444892303	2.093122219	2.328003243	2.915502765	2.752441361	-6.009940737	-3.968136948	2.006963726	-1.946897737	-4.08662758	1.416317415	2.467873146	-2.444689176	0.893138657	1.565555226	0.678455075	1.565825133	-5.223364301	1.926425339	-3.71448486	-5.278657628	-4.449584921	2.506938033	-4.654216031	-3.755734745	-6.201148964	-6.177719475	-4.564509565	-4.171736261	2.576725395	-4.691578918	-6.435725603	-5.293811336	2.49053749	-3.394409756	-5.882679076	-7.246863286
EfmP.009B07	-0.882009629	-5.074697821	-5.163943884	-0.832356028	-5.580994629	-4.109726399	-5.485246491	1.476824852	-1.083193466	-4.072284989	-0.45040383	1.501728931	1.929195555	-0.440964394	2.963641055	3.930476042	3.17552711	-4.570298321	-3.135975494	1.890341826	-1.85640689	-3.631604261	2.4157333	2.938601533	-2.161682051	-0.082881477	2.03197868	-0.447451942	-0.424253532	-4.588900591	-0.106688022	-3.204369429	-4.445641548	-3.724402465	3.017646323	-4.548358537	-3.777013419	-3.700519021	-3.202682089	-4.072219533	-4.61878841	2.909674726	-4.539446073	-4.654684563	-3.802778056	2.773703906	-3.446699978	-4.696360055	-4.840562688
EfmP.009B05	-6.024374696	-1.775234129	-5.624077357	1.532904201	-6.314234334	-2.347303643	-5.786114402	-4.288771639	-6.125035596	-2.919017324	-2.389987356	-2.976520258	-3.278340789	-3.277485664	-0.5836028	-3.456074653	-1.284248233	1.448188286	-3.106191152	0.667245428	1.311202094	1.170699442	-7.282758617	-5.754050038	-2.465150893	-0.093352028	-2.642169538	1.30415095	-5.576360147	1.290474361	-3.158445587	-4.053679043	-5.043526951	-3.107730033	-3.470696546	2.747853327	-2.806276446	-5.403840049	-5.835116194	2.115589699	1.913070818	-4.81146137	-2.933008079	-5.727813985	-5.554608199	-4.573084688	-5.249101947	-5.558234085	-9.388432179
EfmP.009B03	-3.355885464	-0.449448	1.260428895	-3.767482955	-3.111750967	0.267492971	0.080640708	-4.084256329	-3.63562154	0.205141783	-2.209842152	-0.110403546	-3.478880516	2.462156646	1.332215002	-3.320581371	-3.188796014	1.209949385	-2.447439577	0.862653426	-2.421288957	-3.238745388	0.282322276	-4.987187007	1.028029601	-3.828864602	-3.357226316	-3.098678571	-3.01972951	-3.84745973	-2.591203835	0.974456377	1.997972327	-3.321527171	-2.666167374	-3.40355523	-3.212066768	-4.141871282	-3.188523706	-3.587957105	-0.166563779	-3.125759694	0.028785214	-3.280110586	3.641247752	0.077909931	1.141867441	-3.91317057	-4.676897386
EfmP.009B02	-1.614279044	-0.962813515	-1.683699366	-0.478735407	-1.062122713	-0.594886661	1.023136759	-0.224294808	-5.166107587	0.001522169	-1.095818427	-0.132064955	0.694083259	-0.583856283	-0.050557028	0.300998773	-1.293388567	-0.220661339	-0.395919302	-1.08840259	-0.421608887	0.325129309	-1.656246194	-1.692909947	-1.597989968	-0.89752965	-0.11280442	-0.7763586	-1.438934539	-0.023440161	-2.577551311	-0.509563442	-2.365172743	0.218809359	0.129815711	0.136645085	0.680656971	-2.953286563	-3.640490918	0.041246448	-0.270107378	0.110245171	-0.316034749	-2.063510392	-1.250030639	-0.871275939	-2.337780644	-2.702848624	-0.967742022
EfmP.009A12	0.716980417	1.300814736	-0.139739602	0.475922156	-0.21610186	-5.304904454	-5.223500958	-5.315278595	2.45184378	2.59872678	0.018970922	-5.839020193	1.463380225	0.991346692	-5.496239022	1.828803941	0.395170734	1.823405217	0.304679553	-4.63177689	1.162203238	2.498485517	-0.0682247	0.769013102	-2.336399419	0.843640974	-4.764396801	-0.079040807	0.763214095	0.500165168	-3.373542091	-4.093290766	-4.525651151	-5.114956828	-4.888808353	-5.598324295	1.542687192	-5.477423578	-4.865114329	1.658862156	1.626174171	1.968063094	-5.366417665	0.946002299	-4.521559524	0.339049971	-4.374992805	-5.576196204	-5.223106936
EfmP.009A10	0.20826397	-0.346784768	-0.301807137	-0.177629604	-0.14519266	-0.832976161	0.046179025	-0.629203805	0.25997973	0.09730712	0.243460623	0.390895961	0.535972039	0.256748116	0.778139809	0.772469263	0.286534798	0.423056097	0.464696394	-0.17736517	-0.379283876	0.304811591	0.157919526	0.357244586	-0.134002624	-0.62310106	0.422373679	-1.007435371	0.668522906	0.275317306	-0.381714626	-0.48425128	0.874409036	0.307028041	0.265622069	0.38799911	0.591350415	0.788376294	0.033461246	0.281793472	0.244022237	0.227902824	0.15393067	0.615977056	0.429549068	0.471621672	0.484012072	0.448757729	0.299619335
EfmP.009A09	2.179213499	1.43606818	1.111230594	-4.20778669	1.128678632	1.462222855	0.913851489	-4.425046048	-5.832196636	-2.507977958	1.233816779	0.793113821	1.804536457	1.13933525	1.767835127	2.127264538	1.541013781	-4.977080935	1.608416278	0.709639913	-2.093818326	-4.274356044	1.228589345	2.503408292	1.070074857	-4.534460795	2.074362083	1.266367395	2.038274714	-5.133453884	-2.773099546	1.330313465	3.286384315	-4.995789047	1.812581544	-4.909956108	-4.177251335	-4.805891161	-4.039948507	-4.342297666	-4.287441375	2.076114445	2.154350879	2.400980176	-3.665593867	1.860164121	2.040868384	-5.062136461	1.648105517
EfmP.009A07	-1.546856443	-0.619572061	-1.288436032	-0.259002388	-1.041923095	-0.882448243	0.933079917	-0.110968193	-5.136891151	-0.195910694	-1.32365652	-0.694311696	0.343487612	-0.532287031	-0.256029527	0.187774649	-1.202462669	-0.451444084	-0.652776634	-0.886007968	-0.068170404	0.08783885	-1.404468478	-1.585735036	-1.688036836	-0.607765185	-0.054873711	-0.993798008	-1.892861958	-0.278482702	-2.470191114	-0.542547993	-2.193063111	-0.033177577	0.143233825	-0.080218271	0.65141121	-2.941893842	-2.999235025	-0.152758965	-0.16077653	-0.112974788	-0.462621898	-2.207423257	-1.237389594	-1.301414557	-2.399934646	-2.686583085	-1.136491812
EfmP.009A03	0.754468453	0.047944503	0.356337557	-0.051709753	0.384507794	-0.152570213	0.026965399	-0.164091814	0.505021434	0.349216482	0.314845206	0.446427092	0.338494651	0.258865123	0.115030947	0.413035839	0.337064432	0.167542119	0.200279366	-0.006418915	-0.402492045	0.212690958	0.560099521	0.263326723	0.447071907	0.146090786	0.320121557	-0.296191506	0.611364699	0.117743924	0.263603162	-0.11471261	0.722009717	0.326544841	0.084978608	0.110995688	0.427457138	0.547028888	0.622299914	-0.109549512	0.0794371	-0.056242323	0.108106267	0.423520842	0.391056138	0.177181063	0.273736137	0.620834795	0.375184888
EfmP.009A02	-0.493582949	0.084887191	0.177357245	-0.149643843	0.294188336	-0.190507359	-1.035109704	0.561922769	-4.428567493	-3.044310074	-0.243704919	0.336124464	1.033559526	-1.947771716	1.663069736	1.122288623	0.251491524	0.997314061	0.317630295	0.230674435	1.641028701	1.376988993	-1.315551252	1.385471694	-0.389084179	0.348240554	2.174856764	-0.295178195	-0.274114965	0.612725835	-2.561825672	0.646310495	0.235533069	-0.922898096	0.83952685	-0.725042716	0.819318577	0.425533233	-0.195963079	0.534282654	1.993340085	0.82189404	2.316700667	-0.040959737	-0.548411128	-1.025229966	-0.534872983	-0.590879484	-1.359568367
EfmP.008H12	-5.492610354	2.627861624	-5.132488865	-0.139005101	-5.067672314	3.51893158	-5.517108538	-3.675671012	-4.97719645	-3.393940754	-2.269881998	-4.89599929	-3.408510453	-0.775040722	1.15849126	-1.013919998	-0.622698747	0.167742429	-3.926642014	1.341257712	1.570908719	1.993446961	-6.391544136	-5.855655258	-2.405386118	0.108173482	0.074784507	-0.525686363	-5.009386693	1.843433533	-2.850075643	-3.763840253	-4.601313714	-0.564583224	-0.607733929	-2.281790488	-3.187382209	-5.659524226	-4.674946076	-1.316558263	0.013766302	-4.844580719	2.921293447	-6.259093607	-5.074817408	-3.778698672	-4.681664513	-4.887579427	-4.436677819
EfmP.008H11	-5.800928473	-1.220567002	-4.826669203	1.606223479	-5.079709891	-1.633129416	-5.203677863	-1.513165684	-5.1669994	-2.923074887	-2.029387284	-2.98134166	-3.263364853	-1.646731749	-0.296609693	-2.065267852	-2.486465343	1.179155146	-3.100182354	0.826394192	1.31048001	0.813254214	-7.063446381	-6.132318288	-2.402813971	0.873069238	-1.809902604	1.152906664	-5.562447064	1.188919665	-3.253644476	-3.780982781	-4.9681409	-1.668063138	-2.235177151	1.493068154	-3.224686628	-5.489027624	-6.076731646	1.860070553	1.685223503	-5.056780962	-2.172441585	-5.481803767	-5.108713672	-4.588796117	-5.095691528	-5.412352466	-5.225544197
EfmP.008H10	-4.777038234	0.800758629	-5.215759411	0.022808835	-4.380095539	0.287842874	1.205991107	-4.951945579	-5.520743442	1.164230877	-2.252419856	-4.972086829	0.431696458	-1.580518042	1.719618131	-0.477904859	1.228063384	1.099990396	-1.036360422	-1.460903047	0.044719095	1.139329182	-2.695323266	-5.89910953	-2.229614273	-0.985654833	0.632457756	-1.445711541	-4.545190581	0.804740765	-2.846531439	-2.270651027	1.512311952	-2.028053374	2.625530507	-3.872924372	-0.054985673	-3.964413502	-4.704179478	2.35131596	1.201734758	1.720102929	-1.080892745	-1.325288688	-4.647345691	-1.072853302	-4.246524811	-4.01582315	-1.053550801
EfmP.008H09	-4.843041656	2.763166731	-3.913929237	-1.371685406	-4.209917563	3.628627584	-4.061528065	-3.061181482	-4.956670067	-3.435731641	-1.553144507	-3.800559043	-3.557989793	-1.505036228	2.025985401	-0.725146642	-2.924967369	-0.882595528	-3.13036237	2.698176967	1.411229923	2.636509487	-4.76228275	-4.067180286	-1.939747553	0.19336461	0.981319564	-3.49247982	-5.096919998	1.030465135	-3.165828081	-3.222531849	-4.344818117	-0.046438208	-0.137035745	-2.474895173	-3.822346761	-4.139630777	-5.139418125	-1.83255078	1.503063708	-4.987290111	2.899299995	-5.016237071	-4.260880955	-3.833820957	-4.643765571	-4.503646296	-4.291616511
EfmP.008H08	-4.5510097	-0.579158712	0.779019979	-0.382482989	0.128973565	-0.340581817	0.077527603	0.140776103	0.096343306	-0.307833473	-0.147486295	-0.164227395	-5.300219299	-4.114635254	-0.427456623	-0.100211447	-0.044610575	-0.362532246	-0.512288275	-0.590149405	-2.607657467	-4.172750645	-0.038950851	-0.076252846	-0.276567996	-4.216491724	-4.287562652	0.443668523	-4.865759637	-0.419470192	-0.705977012	-0.430650778	0.133275959	-0.289415041	-0.060124584	-0.142069904	-4.210112038	-5.268463895	0.902932374	-0.19833334	-4.331281547	-0.244141267	-0.131774648	-4.685135074	0.705156164	0.218380385	0.586689991	-4.223420907	0.28691686
EfmP.008H07	-3.236466174	1.496106034	-4.061797124	0.097737633	-4.170272578	1.757736457	-3.759426665	0.014659209	-3.295379651	-3.143225423	-1.780608456	-3.007746794	-3.371796718	0.961848993	0.68489268	-0.339659599	-2.685870865	0.096803332	-2.637491913	3.102644924	1.587904978	1.20713641	-3.530427239	-3.934507883	-2.164155708	1.335858422	0.828757454	0.140271788	-3.601259025	1.679195876	-2.12910499	-3.209654841	-3.41960592	-0.372949146	-0.315775061	0.292918537	-3.123674523	-3.298784248	-3.623920511	0.1215111	1.786870819	-3.671232188	0.618983221	-3.817032537	-3.591037711	-3.465114182	-3.874195929	-3.954476141	-3.285496616
EfmP.008H06	-1.127576321	-0.455196741	-0.797692588	0.528024891	-0.411193022	0.712131958	1.341482524	0.52358569	-4.29898748	-0.112525173	-0.588587134	-0.443036372	0.433332303	-0.364628554	-0.391912826	0.126077607	-1.089528243	-0.325583794	-0.028061444	-0.112188224	0.286215982	0.252828615	-0.880814355	-1.422172315	-1.637659724	0.033516888	0.015006523	-0.113819622	-1.572270652	-0.332866619	-2.327082167	-0.080547494	-2.329930112	0.214008622	-0.04941731	-0.12505933	0.476843657	-3.697558637	-2.974084429	-0.142993148	-0.2610648	-0.054036056	-0.261576997	-1.870535324	-1.399998062	-1.003682098	-2.500566523	-2.312420384	-0.600769424
EfmP.008H05	0.120606923	-0.491636269	0.883948242	-0.091937298	0.744950518	0.061790968	-2.431924307	-0.225823469	-2.985298837	-2.012633671	0.405722602	0.860199968	0.573861581	1.431685299	0.803541103	0.301027057	1.045794875	-1.068792536	1.083244123	0.441163233	2.251673807	1.837657509	0.960381667	2.452680281	0.504905154	0.531783455	1.489946894	1.115126457	0.336572369	0.061945455	1.083647609	1.097922189	-3.889276513	0.691537143	0.922763929	0.815269514	0.38927994	0.378692419	0.963591013	0.552684374	2.208699283	1.146854943	1.485616759	0.65900361	-0.731918135	0.452063873	1.438767053	-3.440173555	0.545871721
EfmP.008H04	0.948412683	0.895929317	0.114806108	-0.868637855	-0.099446306	0.225899089	-0.289646628	0.127252639	0.452019115	0.627739553	0.459415209	0.758986619	0.804653624	0.447542717	0.511320321	0.966750738	1.126312226	0.749167864	0.405407532	-0.153519012	-0.370026683	0.399831617	0.047830868	0.483984975	0.098001682	0.035813991	-0.050286671	0.052265978	0.976061835	0.176439378	0.203981156	-0.027753927	1.136709129	0.576148039	0.27302418	0.582119861	0.706578103	1.121909262	0.632790628	0.499111956	0.489340711	0.49954116	0.632350283	1.085601938	1.068630225	0.58589268	0.377079068	1.063641788	1.004884747
EfmP.008H03	-4.489909638	-0.933585789	-5.143745816	1.401109155	-3.950655382	-0.733754607	-4.810048918	-3.893862137	-4.834287953	-1.659727833	-2.006075294	-4.272517671	-3.17010992	-1.515625619	0.176833525	-3.186492483	2.23611218	-0.949073356	-2.557635233	-1.948759939	1.032188894	-0.791480929	-4.837936832	-5.476821235	-2.333357468	-1.338911008	-1.450408252	1.337249289	-4.910908272	1.639536304	-1.536271182	-3.677269394	-3.65889453	-3.964999399	-2.644139089	-2.313114927	-3.703792979	-5.638590631	-2.586540915	-0.969142857	-1.016317776	-3.58185165	-1.560817452	-4.799873869	-4.227361401	-2.322193697	-3.951753784	-4.205493775	-4.02697425
EfmP.008H02	0.581802516	1.436114701	0.289594505	0.434492179	0.023659924	-4.588265772	-5.492065671	-3.917438509	1.628971181	2.632265314	0.37091716	-5.921467521	1.652467705	1.256249967	-4.478009688	1.593325832	0.409048087	1.702958887	0.211318748	-2.94801959	1.332116731	2.102095051	0.466770531	1.183543811	-2.468930853	1.271771886	-4.447945044	0.842405082	0.659152348	0.733432485	-3.368382999	-3.875405423	-4.43108989	-4.533973721	-5.344757347	-5.664070213	1.374929709	-5.886352525	-5.285759467	1.798275055	1.837409019	2.172846401	-5.136936257	0.970343479	-5.077349334	0.507235386	-4.643232075	-5.370185957	-4.638706595
EfmP.008H01	-4.357084976	-0.679442744	-3.125980248	-2.316690095	-4.83206454	2.940282081	-5.024098221	-2.670789014	-3.681973524	-3.390444894	-1.855096465	-4.182220154	-4.277506779	-2.464048113	-0.385978855	-2.041597759	-2.557519517	-2.495554766	-2.151573356	2.455153289	-0.634644246	2.956724637	-3.699826112	-3.468215894	-2.175016141	-2.254043881	-1.021946195	-3.084925536	-3.767233815	-0.62287613	-2.397224823	-2.998585896	-3.649677811	-1.503211177	-1.54785862	-2.113331919	-3.376658257	-3.492879593	-3.992903876	-2.127005432	-0.92281269	-4.409344568	2.529363878	-3.964855712	-4.242163325	-4.303607827	-4.179305486	-10	-3.440903754
EfmP.008G12	-5.121746483	-4.833052877	1.48667107	-4.290409526	1.444140115	-3.791777571	-4.665251637	-4.085591791	-5.400197311	-3.899991145	2.672124066	-5.895646403	-4.569992919	-4.094483216	-5.195092276	2.420840684	1.486607933	-4.399734192	-3.544451508	-3.934317529	-2.138852478	-4.474832557	-7.12507528	2.388314468	-2.125817867	-4.284628514	-4.548457322	-3.795903933	-4.052686607	-5.531636226	-2.997095499	-3.912954367	-4.689080704	-5.014064365	-4.345024703	-5.306315678	-4.200519142	-5.580949049	-5.052382376	-4.188062376	-3.881149586	-4.496658981	-4.363405311	-4.448366571	-4.777676244	-4.458173025	-4.289198361	-4.705803336	-4.523787791
EfmP.008G10	-4.173868785	-3.966254472	-2.570398097	-2.910743893	-1.113916808	-2.812651823	-2.936912535	-4.613418219	-4.404027076	-3.062036707	-2.087406774	-4.053252886	-2.865359319	-1.224450306	-1.400944822	-3.042875664	-2.649871102	-0.641169126	-1.256983342	-3.352629163	-1.262828715	-2.930135725	-2.980557538	-4.266302376	-1.954318698	-3.199320963	-3.19881937	-1.158978879	-3.845922842	-3.057509203	-2.874500248	-3.717566696	-0.527190216	-3.507816982	-1.482100975	-3.134827665	-2.187525129	-2.976165479	-4.747306199	-2.787505991	-2.294212496	0.718614393	-3.99958231	-4.086230965	-3.744838477	-2.07573776	-1.882082797	-4.415443668	-3.788823421
EfmP.008G09	0.496356091	0.2925802	0.0332296	0.121219328	0.195245724	0.084803612	0.404435751	0.357962911	0.063648767	0.164208594	-0.094744461	0.142503964	0.009203783	0.402135418	-0.134460761	0.217434866	0.369572573	0.239747611	0.470281339	-1.015785303	-0.679163929	0.115163148	-0.643154539	0.568665772	-0.028507929	-0.796542085	0.004089441	-0.725888604	0.559865415	-0.013752757	-0.338816295	-0.076645173	0.625379576	0.244619808	0.191775883	0.4008623	0.116907495	0.737613192	0.588447777	-0.022483868	0.083704668	-0.003987234	0.099769402	0.159241543	0.55478352	0.263330391	0.432554832	0.312830194	0.404024572
EfmP.008G07	-1.520509216	-0.942598072	-1.976803839	-0.582338433	-0.881783608	-0.92852154	0.514181786	-0.082616546	-4.941660045	-0.390430152	-1.336668633	0.100833233	0.678270708	-0.532227156	-0.173205204	0.371707876	-1.632927363	-0.496353143	-0.430953429	-1.711970507	-0.737664774	0.428398916	-2.043045392	-1.978871559	-2.103317121	-1.094201949	-0.20128921	-0.769722403	-1.730418346	-0.223116179	-2.74928092	-0.617343547	-1.995620034	-0.346178661	0.181124572	-0.203352163	0.904881518	-3.220544481	-5.579262443	-0.381362619	-0.026298804	-0.13303373	-0.740483809	-2.055920686	-1.454739933	-1.127718379	-4.107844122	-3.338619768	-1.273753097
EfmP.008G06	2.533539767	-3.439012001	2.015014952	-3.571824382	1.98513625	-2.913717628	-4.051462897	-3.957351148	-4.500282967	-3.040144094	1.923321186	-4.724126343	-4.004889985	1.912305182	-3.726026604	-4.464935891	2.427223618	-3.835945215	-3.419091175	-2.360073111	-2.04118792	-3.299512256	1.399161535	3.05457347	-2.033502041	-3.671379953	-4.122482186	2.309987102	2.563562922	-4.095334458	-2.752492634	-3.390892398	-3.59560042	-4.082432751	-3.668475505	2.303235132	-3.92814337	-4.575599992	-3.461559193	-3.442729325	-3.802108176	-3.71258438	-3.726226987	2.902081442	-3.247647672	1.973115469	2.505927218	-4.327723244	3.004557601
EfmP.008G04	-3.915182955	-3.619960664	-2.532765164	-2.901781214	-1.465402368	-3.11904059	-3.694942448	-3.312076779	-4.51796756	-2.972722193	-2.053308545	-5.106663886	-3.134862993	-1.525033506	-1.461266142	-2.555336716	-2.553670797	-0.753586579	-1.432841966	-3.844022111	-1.740238113	-2.95022195	-3.294718366	-5.180183655	-2.011349923	-3.912971562	-3.697906683	-1.076326821	-4.204011407	-2.681594845	-2.808322486	-3.464528455	-0.829609227	-3.332325457	-1.654039058	-3.736639515	-2.741818479	-3.474741606	-4.269772043	-2.641233922	-2.906365969	0.637420083	-3.801632953	-3.824038096	-3.605026789	-2.240752761	-1.445536213	-3.427599756	-3.290714621
EfmP.008G03	-5.096877106	2.133334876	-4.810350998	-0.462588938	-4.812803292	2.793262611	-0.573913407	-3.706399323	-4.750756793	-3.400851199	-2.514788065	-4.562482339	-3.632798814	-0.761668077	0.791381894	-2.170767789	-0.835524024	-0.639072462	-3.334644719	1.94574757	1.47965901	1.671708032	-5.851058643	-4.68502225	-2.159651604	0.366374305	-0.44969169	-0.663660567	-4.665549967	1.559739968	-2.902475665	-3.985549297	-4.166101979	-1.244094653	-1.188445235	-2.349933582	-3.743582478	-5.14830976	-4.681358387	-1.475707727	-0.04393052	-4.360512998	2.286385702	-4.936760156	-4.688628488	-3.801273763	-3.950745743	-5.07514745	-4.554628108
EfmP.008G01	0.521192666	1.431398523	-0.331449135	0.446133735	0.042702403	-5.816480484	-5.755467712	-5.759118317	2.863134018	2.490687117	0.05660619	-6.501652764	1.703674991	1.295698721	-5.003777883	2.048810252	0.504506983	1.80842064	0.354089121	-4.505767712	1.72226984	2.34599008	0.320343707	0.832089733	-2.439349905	0.667815028	-5.032501776	0.1059688	0.6268335	0.759816863	-3.003726379	-3.919648356	-4.758559655	-4.797057675	-5.216860104	-4.55465766	1.609538337	-4.175123865	-5.850741104	1.990830022	2.065042492	2.210182478	-5.351444453	0.815027038	-4.808000543	0.506053994	-5.17669555	-5.039433418	-4.972967028
EfmP.008F12	-3.043682079	-2.462324204	-3.84601646	1.55388535	-3.518086121	-2.449568966	-4.663145049	-4.260872014	-5.010034299	-2.343339034	-1.910878972	-2.574218076	-4.203198531	-3.655022917	-0.801439855	-4.019764823	-2.706921184	1.865452478	-2.812744868	-0.783426945	1.110511065	1.538171511	-4.616026389	-4.55001541	-2.275238084	0.160472671	-2.623690147	1.101142093	-4.319833615	1.250083155	-3.427909111	-3.739219514	-4.432921016	-3.332100893	-3.655992448	2.505696425	-3.912476326	-5.038770356	-4.478081947	2.393835903	2.387674413	-5.226459131	-3.301709406	-4.618339755	-5.194511999	-4.230030394	-4.513089527	-4.537776934	-4.330730415
EfmP.008F11	-1.68387565	-0.229163603	-0.763933448	-1.138862462	-0.717123612	0.034950562	-2.429361189	0.62988758	0.664729003	1.238144991	0.701640436	-1.011677767	0.69368087	0.372404447	1.507806753	0.94372799	0.248649219	0.60785278	-0.37385297	0.65366038	0.655525558	1.091412195	0.487422032	0.544760303	-1.13544176	-0.167597983	0.807869869	0.474917775	-1.337087448	-0.76168876	0.644933635	0.502437679	-0.170192849	-0.793122487	1.277581072	-1.129077188	-0.312763198	-4.803117546	-2.443941619	0.234348038	0.612455935	1.087668263	0.270251863	-0.501914898	-0.674415055	0.53813197	0.934324587	-2.857731926	0.122052909
EfmP.008F10	0.146069377	-0.572935352	0.327588703	-0.443576084	-0.325596225	-0.137252551	-0.036081522	-0.281835406	-0.022024699	-0.100234595	0.045377317	0.000739504	-0.248026055	0.238684058	-0.146680454	0.019223897	-0.246440516	-0.283368054	0.009843088	-0.446972647	-0.586027269	-0.371953656	-0.281909228	0.075272384	-0.022400953	-0.270407179	-0.54179446	-0.160344331	0.102937922	-0.495354925	-0.027299077	-0.12060392	0.11488287	-0.506251411	-0.305405539	-0.167245719	-0.399956652	0.490789879	0.259248698	-0.145826953	-0.371534228	-0.381411113	-0.326731579	-0.122139106	-0.011968375	-0.305529224	0.071619939	0.091074585	0.081342558
EfmP.008F09	2.548138155	-4.405299102	1.958919928	-4.518140733	2.337237095	-4.227465308	-4.574340695	-4.372559397	-4.460851234	-3.247398561	2.079216221	-4.747053874	-4.988935341	-4.328401322	-4.244498704	-4.50069376	2.590636272	-4.670058797	-3.487725551	-3.549962488	-2.45372107	-4.020258851	1.470398474	2.879258151	-2.241341655	-3.548567426	-3.758371652	2.464276907	2.697188792	-4.509265399	-3.217374587	-3.378524991	-4.166363896	-4.4125777	-4.492232249	2.495919907	-4.469457549	-4.774575023	-3.658752316	-4.208040756	-4.141652913	-4.844202285	-4.563336925	2.776725773	-3.84215699	2.430960601	2.709374371	-4.075029142	2.956243136
EfmP.008F08	2.132992252	-1.17742533	-0.312458716	-3.126017084	1.248246718	-0.175089191	-1.605236291	-1.91132127	0.383619483	-2.612575257	1.337831419	-0.769335821	-1.595670895	0.105373241	-1.531153212	-1.439122722	1.735935149	-3.097088844	-1.291979236	-1.650299115	-1.31772673	-1.655605044	-3.834524942	2.20959196	-1.216544055	-1.937228046	-1.574253293	-0.382489884	1.911275272	-3.550320862	-1.60641475	-0.557236564	-1.043348452	-1.363352859	-1.398891364	-3.094204676	-1.830263938	-3.477616993	-0.327543137	-1.116680886	-1.484789442	-1.350281057	-1.719478133	1.86248015	-0.96294567	-2.995561158	-0.24945551	-3.086989347	-1.213188822
EfmP.008F07	0.070488847	0.19316653	0.149118904	-0.406604174	0.311330073	0.108428579	0.026031332	0.169375543	0.289432606	0.323040951	0.082477603	0.605157974	0.612869741	0.390999031	0.416593671	0.504081279	0.513633073	0.181729488	0.079039709	-0.547836295	-0.119286194	0.478960248	0.845784347	0.312801461	-0.047753279	-0.103983441	0.276721673	-0.299467779	0.267269899	0.336032579	-0.167544417	0.017209231	0.337570926	0.474335343	-0.008966192	0.386466585	0.514398361	0.913336619	0.454059927	0.115897305	0.108437837	0.245626915	0.18471948	0.161739593	0.324509878	0.227163172	0.058984236	0.968126147	0.65244489
EfmP.008F06	-1.784550904	-0.511465164	-0.499077339	-0.437936793	-0.343597925	0.12502943	-2.680561321	0.764785254	0.850924099	1.317760464	0.58609694	-1.227078176	0.609195419	0.115804356	1.139086961	0.641727489	0.230550693	0.627116608	0.280581762	-0.11862261	0.464421685	0.518812217	0.615547598	0.273623146	-1.153906615	-0.450134421	0.660251569	1.22585984	-1.466240281	-1.351078444	0.42219671	0.363300258	-0.406154724	-1.082018807	0.791865055	-1.453882854	-0.379133552	-5.060390107	-2.47454545	-0.03380808	0.464515298	0.836976075	-0.12127902	-1.104392953	-0.808403038	0.11362169	0.712529254	-2.978449079	-0.220676104
EfmP.008F05	0.136719702	-0.158095723	0.591501632	-0.384521911	-0.011789123	-0.181586663	0.368897026	-0.293495714	0.635698474	-0.166443836	0.244654731	-0.254436838	-0.445518118	0.289059579	0.001242634	-0.150657803	-0.022151459	-0.116563739	-0.003545529	-0.01195764	-0.607916012	-0.50768517	0.083664634	0.315750581	0.587759148	0.003086177	-0.340570166	-0.054347228	0.375001449	-0.134317278	0.589124518	0.130412831	0.260615455	-0.156252402	-0.163506672	-0.135174139	-0.417678314	0.248111045	0.978056816	-0.192400359	-0.406050179	-0.093477022	-0.31536646	0.071874938	0.467405387	0.190941428	0.944928734	0.27824969	0.419336417
EfmP.008F03	-1.739976892	-0.901701824	0.049989616	0.197695826	-0.271524425	-0.002694854	0.420344518	-0.162136003	-4.411359702	-3.188632075	-0.679121914	-0.221483871	-0.091297535	0.003200107	1.054603623	-0.227799513	-0.632228382	-1.437246213	0.52887561	0.808925523	1.798385612	0.2879728	0.676596155	2.042833543	-0.877681036	0.110753081	0.672929366	1.241850891	-1.387645125	-0.430183266	-0.034325913	0.967276167	-1.316273304	0.119283093	0.103002749	0.329436843	-0.176205068	0.124560399	0.803058082	-0.272837312	0.561197896	0.605147604	0.667876188	-1.372612302	0.289407497	-0.084218375	0.309731151	0.684878515	0.133782621
EfmP.008F02	-0.905454974	-3.738542142	-4.088336773	-1.084707522	-4.073159766	-3.945550911	-4.556820245	1.774078003	-1.037146799	-3.790480198	-0.306603096	1.594896036	2.332745521	-0.131564438	2.806650111	3.580503541	2.75364532	-3.917355398	-3.001767564	2.093527254	-1.703457294	-3.858369282	2.310448772	2.618649875	-2.245198321	0.025543779	1.842999611	-0.116032739	-0.536224111	-3.923277407	0.867921311	-2.843714067	-4.3631163	-3.384936015	2.78029411	-3.902742067	-3.7337913	-4.231691541	-3.671359675	-4.129535524	-3.522561204	2.753271738	-3.698915964	-4.362399609	-3.586541124	2.906623674	-3.584859705	-5.543120246	-4.153916812
EfmP.008E12	-4.560148646	-3.811824045	-5.004439813	2.187340106	-4.658454032	-1.994954603	-4.405051999	-4.058547423	-5.266635764	-2.405383953	-2.406468727	-4.821354247	-4.495899896	-2.193400467	-1.956217946	-5.152242693	-2.867174276	-0.642092612	-2.446017469	-4.551467284	1.499039211	1.540369145	-2.810020409	-5.634019567	-2.022223301	-4.522737386	-3.10799651	1.999757538	-5.120838713	2.837115709	-1.732416062	-4.217563461	-2.723297187	-4.76852126	-3.758878487	-4.372347001	-4.455867372	-5.373339365	-5.182843149	2.767527346	3.224614252	-4.788107072	-2.785387937	-5.594454859	-4.888101646	-2.577249735	-4.614206035	-2.493854645	-5.134918031
EfmP.008E11	0.299143313	-0.142872495	0.390721809	0.231022397	-0.366783988	-0.159154246	0.033551947	0.123878853	0.388515752	-0.010482508	0.46625792	-0.017373331	0.267784788	0.288393516	-0.125572698	0.10197369	0.37650362	0.147989609	0.105260859	0.016207733	0.022855044	0.138444128	0.610457829	0.504837935	0.378180965	0.158186602	0.156390284	0.28520656	0.54128967	-0.393783229	0.380178746	0.371751922	0.553793069	0.342287746	0.196081976	0.051603215	0.242785137	0.596829994	0.514160534	0.160964699	-0.039570881	0.021268201	-0.586720342	0.380643094	0.415098387	0.283340073	0.381519857	0.580371195	0.519885685
EfmP.008E09	0.792967173	0.702820766	0.307464	-0.145459863	1.101439844	0.340156171	1.246007638	0.838242361	0.65739587	1.160415678	-0.127032321	0.619318191	0.831130385	-0.054209016	-0.480666737	-0.579166552	0.377423559	0.534859298	0.039287345	-0.369907313	-0.250910877	0.804913565	0.222636325	0.234348794	0.305275872	-0.277472414	0.502510841	-0.957410848	0.750468886	0.191574876	-0.156177565	-0.048117249	1.265987194	0.468099442	0.244560361	0.274669904	1.019931492	0.804252438	1.375491687	0.208591906	0.221305694	0.132497193	0.300075168	0.994655547	1.133496357	0.329029776	0.247964818	0.304441276	-0.097514913
EfmP.008E05	-5.524661936	-2.191535897	-5.368510936	1.929269925	-4.896086201	-2.306769473	-5.452433417	-4.017576493	-5.628679542	-2.889721006	-2.370419214	-2.863295115	-2.546107933	-3.177507489	-0.569397364	-3.445582567	-1.274788992	1.398416928	-2.946123012	0.43658756	1.404922617	0.870691091	-6.652509321	-5.149586008	-2.269540065	0.640343132	-2.535186025	1.296967113	-5.314558829	1.28583205	-3.188229689	-4.080946608	-4.829013318	-2.843972298	-3.331517462	2.3648604	-2.753557177	-5.509129235	-5.561039909	2.048282108	1.522436393	-4.522901368	-2.76979735	-6.469554649	-5.20684129	-4.564786242	-5.13771489	-4.959356327	-5.088686026
EfmP.008E04	-3.672775234	0.619924154	-0.624826389	-0.174852785	-2.2790733	1.060665319	-4.745048446	0.777002764	0.929214105	-2.33637181	0.081564012	0.096616275	0.663394046	-3.012898892	-2.951298568	0.946488522	-3.529523829	0.700290686	1.952238301	0.838692963	0.652270657	0.622573241	0.420443594	-0.34168097	-1.977840077	1.229661814	-2.368359634	0.202037693	-3.76408792	0.700193056	0.716138704	1.56668218	-3.278811177	2.126443239	0.806722185	0.92344615	1.15066506	-4.378573917	-2.979814556	0.535616498	0.829792685	0.833540712	-3.692093871	-5.979583278	-3.2435561	-0.529846818	-3.018480663	-4.274684405	-0.072947681
EfmP.008E03	-3.460684838	-3.816162461	-2.174898898	-2.877465487	-1.250972501	-3.088581038	-2.93016084	-3.583935314	-4.426984957	-2.78416671	-2.084150362	-4.630254469	-2.885246701	-1.460135264	-1.718805164	-3.365820822	-2.585158204	-0.699796941	-1.633636499	-3.85828357	-2.093063684	-2.805149098	-2.933434418	-4.541632894	-2.016570174	-4.235963721	-3.23564319	-1.619038411	-3.925208894	-3.39072837	-3.087763455	-3.184725002	-0.941052345	-3.605050083	-1.762750253	-3.864351896	-2.764181983	-3.495248436	-3.628080693	-2.639772966	-2.93269999	0.54113771	-3.846845242	-3.833720555	-3.322742173	-2.320574229	-1.427464783	-3.705982994	-3.412559759
EfmP.008E02	-1.306225879	-0.873176402	-1.634806611	0.038425485	-1.212439324	-0.722811106	1.101493035	0.069742577	-5.340662163	-0.410617696	-0.991749113	-0.80031345	0.349930643	-0.364444487	-0.441500736	0.025964662	-1.120183613	-0.592788421	-0.279882419	-0.549783251	0.051155214	0.144461527	-1.236579735	-1.47867598	-1.547856319	-0.099997047	-0.126216905	-0.858157254	-1.633853251	-0.342600998	-2.001732036	-0.431596722	-2.420304707	-0.169298772	-0.276455636	-0.163409575	0.795293482	-5.855418871	-5.072190822	-0.151457781	-0.3210815	-0.114786799	-0.541563667	-2.320699249	-1.089703579	-1.154029611	-2.797405738	-2.58893072	-1.040311692
EfmP.008D12	-3.252738429	-0.4901813	-2.276893909	1.138322239	-2.410531158	-0.757677317	-3.922113839	-1.676115636	-0.9560845	-0.428874953	-0.847327792	-2.522597075	-1.063848301	-0.328622494	0.291075799	-1.688071322	1.711570126	-0.139777521	-1.418248629	-0.730237638	0.979978081	0.27799725	-2.855076344	-1.575664645	-1.759361532	-0.248479252	-0.653440288	0.794855771	-2.951073887	1.263108632	-1.15892542	-1.746036491	-1.938378462	-1.902914735	-1.04486306	-0.477731579	-1.385598124	-5.490737941	-3.659528851	0.364153667	0.032735451	-1.721851057	-1.026549451	-2.434839407	-2.293964136	-1.564203055	-1.597172473	-3.70453824	-1.65884508
EfmP.008D11	-4.586565796	3.717071148	-4.035890456	-1.837235113	-3.934401841	2.104754087	-5.297930591	-3.557399939	-4.406660455	-3.744901208	-1.996013746	-4.291999292	-4.231323763	3.004489101	3.247519883	2.237492435	-3.124793712	2.396534835	-3.384494215	3.798652463	2.536824442	3.314560098	-4.53552436	-3.102749816	-1.998152621	3.208039763	3.002244488	-3.040678766	-4.168275911	2.898595108	-2.634740953	-3.064004745	-4.434794632	2.104205949	1.632781778	-2.89091076	-3.688365382	-4.382347326	-5.040982989	-2.502002331	2.905917165	-4.328525917	2.089445108	-4.938870462	-3.665194748	-4.140671722	-3.535638409	-4.450247787	-4.513183747
EfmP.008D10	-5.687703805	-2.609256658	-5.48422755	1.504720412	-5.695301111	-2.976224762	-6.31280764	-5.401683742	-5.508170985	-3.064547422	-2.353640695	-3.052322086	-4.031122739	-3.835406976	-0.610189687	-3.668228821	-2.341717673	1.582166007	-2.901914854	-1.105130125	1.039665186	1.600731328	-6.552748013	-6.003778566	-2.569951089	-0.648515777	-2.507394248	1.254782385	-5.372044706	1.347757423	-3.398823645	-3.886642134	-4.79103127	-3.327002102	-3.184183214	2.680065518	-3.654873403	-5.746386732	-5.305103428	2.308733367	2.227080513	-5.150953366	-3.299973937	-5.503461306	-5.146127947	-4.706627351	-5.242750726	-4.954080075	-5.325216642
EfmP.008D08	-5.057693635	2.32027072	-5.216569739	-0.573808432	-5.42166086	2.0160214	-5.439538318	-3.729946631	-5.012917579	-3.594208543	-2.299857512	-4.688046293	-3.42594414	-1.527329989	-0.036979776	-2.789985416	-0.494468218	-1.523224822	-3.714818634	0.563804568	1.405773049	1.650824519	-5.937434444	-6.71865946	-2.421955928	-0.020897398	-0.891006123	-0.109275919	-4.955886721	2.473671662	-3.125600165	-3.372730772	-4.262423357	-2.60280161	-2.385839929	-2.056457198	-3.394124393	-5.550274353	-5.35451404	-1.303030707	-0.30758853	-4.51637049	2.128582038	-5.150551947	-4.703309469	-4.076492996	-4.514845908	-4.901446062	-4.590858028
EfmP.008D06	-2.816938145	1.094220901	-3.524098551	0.391915525	-2.392303747	0.782161085	-3.185359936	0.322394319	-3.730513019	-2.342727193	-1.727034156	-0.38151579	0.975802121	-3.416186121	0.956401692	0.186352545	-2.787260371	1.093541495	0.06055093	0.499406477	0.57957568	1.302329718	0.396113475	-3.769036308	-1.809968417	0.99014235	1.673178128	0.284382937	-2.746535208	1.232958917	-2.675113305	1.163899631	-2.470439685	1.047129064	0.527434619	1.311662653	1.329949721	-2.809820358	-2.400539197	1.420518791	0.902971444	0.429975267	1.510588471	-2.837257357	-2.155689289	0.433535827	-2.041321214	-2.332201347	-0.651024267
EfmP.008D05	-2.408768546	-0.002680659	-3.354185176	0.084205338	-3.491662384	-0.513429716	-4.153557262	0.149959999	0.692999192	-0.685387913	-2.097767613	-0.243557936	0.387709582	-10	1.970200457	0.517300857	-3.119605015	0.323882487	-0.78067122	0.630409305	0.524991031	1.015429478	-3.569991585	-2.861898521	-2.03853014	0.888178204	0.836761388	0.715807675	-3.138233211	0.364430817	0.580314948	0.904383504	-2.962331618	0.810634069	0.526437384	0.990738335	1.244508985	-3.096079047	-2.630680896	0.707662397	0.766943172	0.717807874	0.618532172	-3.050407769	-2.539778393	-3.106320608	-2.877662493	-3.300851335	-3.124014272
EfmP.008D03	0.586687256	0.243273577	0.397259069	-0.347439749	0.226573088	-0.305864646	0.392049114	0.195952811	0.311809939	0.244561388	0.470790134	0.024511241	0.1504644	0.191863914	0.106883037	0.156459778	0.567197099	0.177671183	0.261797887	0.426799897	0.272137425	0.083932004	0.756135372	0.499533736	0.673081962	0.472810203	0.351611243	0.481796487	0.616913203	-0.091734993	0.548175319	0.518027652	0.664100809	0.33280698	0.147769177	0.267085128	0.167238906	0.840507507	0.748058692	0.139467303	0.129795681	0.191527256	0.365597303	0.442724653	0.405819915	0.443470476	0.699582163	0.657740297	0.506492533
EfmP.008D02	-0.370385761	-0.661126831	0.021329505	-0.701698337	-0.146994409	-0.848613426	-0.304415429	-0.547688965	0.654761213	-0.547927998	0.210498683	-0.371087239	-0.193059173	-0.004056038	-0.35808288	-0.174354042	-0.807413194	-0.350805792	-0.162335272	-0.510746813	-0.651943105	-0.401933272	-0.437272485	-0.230455477	0.17350084	-0.508273586	-0.178534999	-0.346147186	-0.036397053	-0.509974714	-0.20602746	-0.295601586	0.202455213	-0.223515449	-0.272714548	-0.173719587	-0.139533591	0.432782744	0.862151125	-0.387937723	-0.303186415	-0.306552303	-0.337766009	-0.090107577	0.384691312	-0.2304033	0.691288038	-0.052970811	-0.201359321
EfmP.008C10	-4.82304314	3.485330892	-4.560044484	-1.70025179	-5.893308006	2.961606214	-5.338478414	-2.996978128	-5.298097255	-3.736414061	-2.054936549	-5.544759524	-4.284858707	-0.306645605	2.516553885	-0.608726019	-3.101221717	-0.752214495	-3.937239482	3.302778646	2.386011524	3.017040705	-4.654091445	-5.598961249	-2.361111405	2.354485292	2.783822655	-3.779030735	-5.200417624	2.969547133	-2.808291278	-3.792146484	-4.660764945	-0.309363013	0.274350604	-2.837570488	-3.587736603	-4.231050624	-4.694396015	-2.467864571	2.62834447	-5.131930353	3.005410141	-5.866630734	-4.167275439	-4.468768558	-5.028908332	-4.73404703	-4.729679303
EfmP.008C07	-3.594762409	1.794539727	-3.460669932	-2.107890802	-3.83781977	1.547112903	-3.051580089	0.939296866	-2.122306695	-1.651737387	-1.737481178	-2.393363388	-1.614724284	0.117690964	1.24010759	-1.935925586	-2.138054604	-1.699318325	-1.131138899	-1.922944996	1.315724398	0.988539672	1.841781464	-3.850780629	-1.230559726	1.233502344	-1.737184482	-0.875476885	-4.023105917	-3.360712933	-1.479044312	1.2139444	-0.496487031	-2.449522979	-1.783543593	-2.0851071	1.117140754	-3.258994398	-4.4530985	1.156147491	-2.044192374	-1.488292071	-1.95166288	-4.331453528	-3.208184748	1.795647382	-0.222952164	-3.607800767	-3.94451862
EfmP.008C05	-5.15171446	2.750414238	-5.18653169	-0.706097832	-5.193496573	2.452283293	-5.211206628	-1.970328243	-5.308086072	-3.649147505	-2.505740553	-4.126400705	-4.166501704	-0.655906852	1.635173609	-0.601713073	-2.38330225	-0.325069097	-3.404903175	2.963369916	1.942249727	2.603562028	-6.076436056	-5.422487492	-2.164939493	2.105161233	2.050255341	-1.945504218	-5.007882191	2.303629937	-2.866220428	-3.573114168	-4.508287761	-0.507002624	0.006951865	-1.694412295	-4.580223225	-5.40481398	-6.634500994	-1.046856315	1.977122687	-3.919762525	2.366192685	-4.966142337	-4.464614344	-4.59082225	-4.42852392	-4.060538617	-5.119741301
EfmP.008C04	0.206316509	0.221301539	0.08769066	-0.198786457	-0.019887655	-0.101849011	-0.061410487	-0.362203532	-0.007941279	0.171555074	0.058676645	0.095556362	0.282925198	-0.152975337	-0.019704763	0.313139481	0.17655379	0.106276778	0.057392139	-0.068217578	-0.616516708	0.052659529	0.062479872	0.208028441	0.157237855	-0.12765458	-0.04805459	-0.060673657	0.34457215	0.167495124	0.062244258	-0.092029549	0.07955318	0.26828986	0.155638963	0.081082562	0.239064758	0.373133901	0.377777057	0.084363379	0.017640706	0.046290604	0.026195871	0.481950392	0.235158279	0.170219798	0.159992519	0.443883944	0.259364828
EfmP.008C02	-3.84846564	2.716271206	-4.123209412	-1.620541635	-3.971356002	-0.577552622	-4.111217903	-2.399240811	-3.412033816	-0.192182153	-0.758567867	-2.126432376	-4.306283072	1.175280652	-1.417144948	-5.236274585	-3.483826766	-4.227220718	0.717268056	-3.306378268	-1.314322373	-1.885974579	-0.064641438	-3.060898824	-1.866218518	-2.787509791	-1.889214491	0.561191662	-3.7700619	-2.385017895	1.016494497	-2.972657584	-2.473590189	-4.190151398	-3.692440404	-4.630706729	-3.686527883	-4.061179629	-5.763372495	-3.22970579	-3.16102445	-2.944533766	-1.540374591	-6.887616786	-4.355707293	-1.131433313	-4.095178247	0.98792957	-5.703190414
EfmP.008C01	-4.461306715	-2.261162744	-4.573944005	-2.289264295	-4.286260638	-1.387783174	-3.163880649	-2.837274134	-4.890735959	0.204915336	-2.051817066	-4.087903287	-4.14446018	0.682080835	-0.453459967	-2.785389222	-2.895978272	-4.352879824	3.094766378	-3.307216977	-1.524388186	-2.002338716	-0.128575474	-5.552093923	-2.439701459	-2.531517627	-1.736111047	-2.565849667	-4.870884282	-2.147132315	-1.683396387	-3.786899021	-3.581558534	-2.714637274	-3.503569666	-4.179573574	-3.486078653	-4.323018977	-5.327895568	-2.864952666	-2.146332903	-4.814068584	-0.031191419	-4.573455823	-3.850680379	-0.00795877	-4.28737583	-1.568933289	-4.278096867
EfmP.008B11	-3.735217563	-4.393468568	-2.217532287	-3.806796692	-1.442612444	-3.708781801	-3.64068951	-4.277774261	-4.268627345	-3.071118944	-2.075846677	-4.725950554	-3.369716624	-1.55585941	-1.693633096	-3.01698808	-3.459806669	-0.631982673	-1.643723503	-3.362355984	-1.963387421	-3.23041212	-2.779120296	-6.337383998	-2.213173406	-3.492457413	-3.674156041	-0.954952862	-3.565170041	-3.525569046	-2.848175325	-3.462901669	-0.688132734	-3.214562569	-1.80186817	-3.570079579	-3.173952068	-3.768531365	-3.83645281	-2.793044674	-2.984199088	0.451253267	-4.382760521	-3.782767317	-3.493274638	-2.147673373	-1.399589511	-3.642207149	-4.101808976
EfmP.008B09	0.660627543	0.414367746	0.520863338	-0.155857929	0.330243449	-0.138899123	0.356709863	0.121346159	0.325892387	0.353148541	0.286359431	0.030937834	0.399716834	0.144449397	0.004124116	0.217682316	0.585450614	0.167891079	0.135470188	0.31894079	0.252054263	0.11246218	1.206871737	0.228154985	0.577727332	0.359534903	0.479475038	0.23536078	0.530865384	-0.051667176	0.62293233	0.449782785	0.528232805	0.336069625	-0.034794935	0.206661546	0.344354029	0.497651989	1.017534983	0.122776046	0.258307439	0.108944263	0.095497271	0.886345443	0.595793642	0.36072876	0.738137719	1.297128305	0.495678661
EfmP.008B06	-4.791478602	-1.396588625	-4.764085969	1.663037448	-4.522678542	-1.250814292	-4.734409108	-3.682828581	-4.54022584	-1.047583714	-2.094444363	-3.067297103	-2.914084308	-1.443715216	0.087439496	-3.635930984	1.500288229	-0.983243621	-1.059408186	-2.196290976	0.661843084	-0.955837204	-1.949492686	-5.163469461	-2.547783633	-0.628170003	-2.222585252	1.207057987	-4.440925806	1.356807272	-0.389777316	-3.724396521	-3.873928409	-2.94044522	-2.832110058	-1.611813784	-2.939231837	-5.503968362	-5.09655795	-0.119389149	-0.634369678	-4.178951087	-2.374176166	-4.928864114	-5.613944462	-2.170969766	-3.639574201	-4.726027293	-4.714354186
EfmP.008B05	-1.403141209	-0.728061213	-1.441301029	-0.47400379	-0.932606997	-0.974906758	0.978927134	-0.6646151	-4.858561625	-0.184981423	-1.132986266	-0.773279802	0.195761821	-0.399817176	-0.284597408	0.034933903	-1.292496099	-0.687448539	-0.319381382	-0.249321607	0.08492995	0.358133389	-1.038464431	-1.643743054	-1.737212859	0.004792239	-0.231986012	-0.201588652	-1.59661368	-0.449961849	-2.18464948	-0.388587277	-2.142961072	0.03155997	-0.088003195	-0.134069181	0.410420531	-3.136298735	-3.314326691	0.041193403	-0.294513653	-0.063146521	-0.448681011	-2.289973328	-1.134112242	-1.130062288	-2.177972555	-2.404256439	-1.134522142
EfmP.008B03	-4.558715071	2.688829124	-4.489491481	-1.656432161	-4.449858513	3.243778976	-4.336601296	-3.020950338	-4.391191977	-3.56532194	-2.150631117	-4.416475231	-4.989416444	-2.69362358	1.946463637	-1.960789545	-2.75436332	-1.223351474	-3.232297745	2.717919974	0.585587886	2.014050749	-5.003535131	-4.170254761	-2.417461143	-2.014644814	-0.853087827	-2.519726775	-4.214490188	-1.04532627	-2.786123116	-3.097080836	-4.052455631	-1.282985579	-1.132930094	-2.698221206	-3.96438954	-4.378489081	-4.336500912	-2.229304207	-0.943929559	-4.123828285	2.696327561	-4.955132171	-4.049522401	-4.42507213	-3.95867735	-3.761494294	-4.043147173
EfmP.008B02	-4.999242177	2.90524416	-5.076191031	-2.251436457	-4.612339553	2.662961595	-5.082487674	-3.702214483	-4.61911378	-3.808584559	-2.121635339	-4.414885811	-4.679196925	-1.964480965	2.102097985	-0.356747725	-3.01631565	-0.734492541	-2.721336408	2.701906542	1.433402769	2.743182519	-5.116679587	-4.186214363	-2.235736352	-0.163566972	0.655300277	-3.148156955	-4.840056934	0.848016237	-2.755332962	-3.284710924	-4.142571066	0.190971095	0.219100754	-2.548140549	-4.299820202	-4.950760239	-5.180201426	-2.035274663	0.647341912	-4.429727858	3.069731254	-5.118019009	-4.213185678	-3.898549775	-4.34632623	-4.339341204	-4.244933279
EfmP.008B01	2.153445342	1.358165424	1.374578359	-3.91099967	1.109413995	1.458853833	1.825793261	-4.161033147	-3.868910094	-2.457120738	1.42907072	0.929193463	2.131661939	1.786533723	2.248318925	2.370302041	2.178142198	-4.411542592	1.614466275	0.886296062	-2.487655891	-3.976732671	1.425947434	2.521526117	1.076218985	-3.178316833	2.13836137	1.729446774	2.424246291	-4.394893281	-2.453259835	1.992207987	3.300330368	-4.347838467	2.012343179	-3.327773765	-3.809436225	-3.931074198	-3.446685574	-3.440235464	-3.816331308	2.192396628	1.932460897	2.600030156	-3.568177803	2.110309818	2.232207891	-3.852094024	1.997357444
EfmP.008A12	1.175367346	0.581921828	0.268982695	-0.832205943	0.533132155	0.040842063	0.919656341	0.740433068	0.636756882	1.631292529	0.201694054	0.556714754	0.830292732	0.046552347	-0.138495437	-0.666592981	0.493926153	0.65065774	0.179615548	-0.143396202	0.072981617	0.365557703	0.544392944	0.332957336	0.412765686	-0.201166684	0.711023503	-0.563513295	1.025763533	0.516077088	0.034588302	0.157725454	1.381187588	0.684246078	0.622651192	0.447275847	1.138003003	1.241420395	1.288027673	0.15715903	0.245754995	0.141003434	0.272708752	0.962078744	1.220824518	0.477055434	0.535308507	0.134209162	0.276961037
EfmP.008A10	-0.729679359	-0.251282669	-0.852954998	-1.082547499	-0.915746889	0.198258671	-2.171629361	0.401902969	0.746736058	1.276114288	0.534258086	-1.437907432	0.624644051	0.427143734	1.834855091	0.928274119	0.363191306	0.95295267	0.373554315	-0.791474841	0.220913123	1.017557694	-0.354054313	0.104267885	-1.301051876	-0.823543654	0.772804588	0.066943216	-0.692984698	-0.707142539	-0.27895634	0.145588244	0.125127659	-0.630661885	1.022524028	-0.964356438	-0.149042312	-4.227451442	-2.377429539	0.066952069	0.654059659	0.64987858	0.326793123	-0.809973334	-0.540081544	0.057952002	0.383748866	-2.61917219	0.065445279
EfmP.008A08	-4.071655193	-4.484925521	-0.497765513	-0.18994496	-0.915132749	0.043702011	-4.712433257	0.163882868	1.861644393	1.379038173	0.332616934	-0.77537054	0.3164395	-2.282712348	0.393230609	0.81120948	0.277307333	0.92108571	0.080951638	-3.497540761	-1.73810179	-3.501622141	0.313074614	0.55385702	-2.076314593	-3.738709804	0.222052415	1.377980737	-3.629810251	-4.269519167	-0.311340869	0.425648809	-2.964003326	-3.907409128	0.473075487	-4.25191275	-3.617285015	-3.627191061	-3.800186608	-3.31373101	0.131175476	0.512436784	-3.141963107	-4.838676902	-3.074570207	0.419294186	0.828703722	-2.89014199	-3.486653425
EfmP.008A07	2.132829454	1.161061478	1.251395495	-3.980334914	0.969178179	1.339460565	1.325893216	-4.255400397	-4.698224137	-2.44469875	1.455447096	0.801179894	2.030024126	1.465205995	2.123366828	2.127175547	1.983128062	-5.071952998	1.727011039	0.715350507	-2.023709568	-3.612751053	1.564889465	2.588224698	1.155543423	-3.422806384	2.004213644	1.482149433	2.145640388	-4.572585432	-2.266368927	1.502136652	3.323215066	-4.091701906	2.106035195	-3.44813372	-3.016933169	-2.896078112	-3.589654349	-4.140663725	-3.921581878	2.106262335	2.05623304	2.732496124	-3.580279762	1.786520531	2.110446012	-5.110533008	1.891600054
EfmP.008A06	-0.262112127	-0.997981879	-0.022067299	-1.112591078	-1.656977679	0.720079261	0.284097966	-0.855365074	0.020072433	-0.358593986	-0.468453427	-0.337513159	-1.362331084	0.769850573	1.159327442	-1.873499298	-0.447870165	-0.826966212	-0.228373088	0.755017301	-0.466419534	-1.465692516	0.460062362	-4.577050322	0.033150854	-3.000586532	-0.711937436	-0.958779447	-0.298993534	-3.566785173	-0.245511302	0.056828412	0.633501616	-1.362718855	-0.606975075	-1.464812483	-1.326913353	-4.886292719	-0.33579407	-2.914147905	-0.123658888	-1.01734734	0.091223085	-0.331940824	2.342278576	0.36988645	1.594803023	-3.632940247	-0.740846776
EfmP.008A04	-4.449167912	-2.458344036	0.082500401	0.03745928	-3.051259444	-3.227565077	1.625212073	-3.329646018	-5.304968194	-3.506903058	-2.071949014	-2.941584042	-4.251705376	-0.143427798	0.31854122	-3.1859974	-0.133654082	-3.545522556	-3.146199031	-3.830873489	-0.922388354	-0.577814067	-4.495934975	-0.522550127	-2.042556964	-1.122207944	-4.352352309	0.466158526	-4.166091674	-3.132670064	-1.96480671	-2.046682093	-3.113222083	-1.975678526	-2.169708804	-3.113280272	-3.700955132	-3.721432467	-1.368170566	-3.038472772	-0.663572648	-3.018791129	-3.419104935	-3.854386894	-1.373118908	-3.169511658	-1.879198228	-2.978406131	-2.340859764
EfmP.008A03	-5.304041213	2.490445573	-5.151506635	0.030515057	-5.260403666	2.934432543	-4.939266715	-3.196769872	-5.268938958	-3.198202252	-2.14858796	-4.700328069	-3.054451354	-0.486219501	1.335597252	-1.037118889	-0.150905188	-0.083839161	-3.658032252	1.027820453	1.79999492	1.230186679	-6.449316658	-5.408131067	-2.247857474	0.230781662	0.416686373	-1.279769906	-4.890231813	2.132741743	-2.952289686	-3.81014727	-4.188350349	-0.966935564	-0.252021873	-2.263858768	-3.373716051	-5.682958642	-5.312034668	-1.297618497	0.638176762	-4.674950897	2.174646635	-5.313554583	-4.698047264	-4.341903302	-4.246570397	-4.689769895	-4.473250967
EfmP.008A02	0.560734503	0.092557551	-0.348317577	-0.195330911	-0.105837694	0.103060219	0.315059304	-0.000425163	0.483044697	0.38752804	-0.166852058	0.832090408	0.905895225	0.00115827	0.253300576	0.697794409	-0.037662242	0.274997336	0.474552182	-0.637516719	-0.823366026	0.240121492	-0.487079622	-0.277660622	-0.232550517	-0.524735814	0.331334773	-0.447792037	0.470363549	0.504140302	0.056579198	-0.52447199	0.814515054	-0.095925985	0.44578479	0.296916094	0.78700412	1.046265238	1.071094202	-0.323458451	0.096514636	-0.023705554	0.002640339	0.387797451	0.864958805	0.101943599	0.564538435	0.705162946	0.522721154
EfmP.007H12	-4.369884371	0.665892191	-4.567146052	-2.692216787	-5.106871143	3.345620227	-5.116100942	-1.729250031	-5.347530905	-3.825195602	-2.228860117	-4.381610177	-4.36542976	-0.035012593	1.384311507	-2.163339708	-2.994499845	-2.311054224	-3.256645874	3.393438079	1.762999088	1.6328604	-4.704901506	-3.807759793	-2.185654087	1.629486327	0.710482713	-2.729407798	-4.837796067	0.514799431	-3.07691008	-3.116073173	-4.416609313	-1.185527344	-2.453423283	-2.90853866	-3.995342313	-5.210476549	-4.750003264	-2.752738642	0.686962767	-5.009056198	0.917134485	-5.128380453	-4.768582485	-4.139647976	-5.207417227	-4.759257975	-4.932736501
EfmP.007H11	-3.516834973	-3.555653328	-2.138626445	-3.18165356	-1.419299528	-3.143630947	-2.901363534	-4.243057024	-4.076216741	-2.67844842	-2.019228725	-4.810791234	-3.042087222	-1.490893393	-1.479973089	-2.971109628	-3.154358415	-0.62800529	-1.715391239	-3.237600564	-1.823958149	-3.123730718	-3.277525969	-5.209777537	-2.003135841	-3.774171422	-3.133311995	-0.697678042	-3.322855894	-2.847462064	-2.945330067	-2.994225758	-0.821162217	-3.185208531	-1.534664718	-2.849148233	-2.829165342	-3.406682169	-3.457566869	-1.900697744	-2.574909902	0.472903207	-3.790655074	-3.720513789	-3.207925091	-2.086536325	-1.485147883	-3.754612829	-3.607374844
EfmP.007H10	-5.948921746	2.960107124	-5.183904523	-2.580304372	-5.757055603	3.165437807	-5.395535269	-2.844649411	-6.576604148	-4.119766142	-2.582207004	-5.393735976	-4.997209527	-0.525986915	2.675788146	-0.496197895	-3.344722787	-0.308579348	-3.845533836	3.308685422	1.783185056	3.029750261	-6.25128402	-5.740140219	-2.472535963	1.837532196	1.590021485	-3.503802887	-5.260040603	1.77590855	-3.100109099	-4.011951018	-4.657961026	-0.146741606	0.495900456	-2.713997682	-4.049635256	-5.940464293	-5.802667427	-2.298002393	1.668531224	-5.139488933	3.022638124	-5.386591717	-5.153043588	-4.369984258	-5.012366679	-5.158101483	-5.274571503
EfmP.007H09	-5.269093321	-2.080840256	-5.132763071	1.425206389	-5.650389728	-2.413357454	-6.002958417	-4.240830782	-5.443002027	-2.729280917	-2.18086471	-2.946053118	-3.933418763	-3.206570728	-0.408778672	-4.066019172	-2.846734941	1.730121848	-2.956987772	-0.324641439	1.159101304	1.495303003	-5.793361708	-5.472855404	-2.426487374	0.332601535	-2.501320551	0.934262616	-5.028821612	1.538990471	-3.447575814	-3.888045738	-4.540789678	-3.212223883	-3.632354117	2.662690169	-4.003501387	-5.208775334	-4.638919467	2.226643703	2.225302437	-5.277919972	-3.066225688	-5.449709682	-5.639963623	-4.754347804	-5.663202295	-5.125018288	-5.193133787
EfmP.007H08	-4.541586959	-1.609892524	-4.834837273	1.046868328	-5.010922549	-1.265097713	-5.045516106	-4.766560695	-4.952514662	-1.139989617	-2.110491685	-3.158114393	-2.967211722	-1.58280398	0.071128746	-3.351240232	1.47109241	-1.135556815	-1.358045845	-2.373223257	0.405490735	-1.204699943	-2.17423648	-5.038111813	-2.498809734	-0.636232784	-2.643532559	1.236740469	-4.620893279	1.269137263	-0.516227385	-3.700588867	-4.108780828	-2.910210383	-2.995535502	-1.400709062	-2.997383129	-5.533852651	-5.353101653	-0.359951722	-0.483784626	-4.84031814	-2.855450655	-5.148657728	-4.719970672	-1.973836093	-3.815819427	-4.93319973	-5.587752381
EfmP.007H06	1.410644042	0.953162556	1.117951076	-3.609847234	1.387797655	1.608905153	1.147230056	-4.147445529	-3.827777553	-2.736042568	1.270025576	0.216668123	1.348588329	-3.323102057	1.663927229	1.042821762	0.963627991	-3.702352485	1.374536138	-2.207706546	-0.97990038	-3.370150905	0.630046128	1.91107372	-1.572115848	-2.85285576	1.65936275	1.155324079	1.670411459	-3.857842547	-2.098645624	-2.734200472	1.659174436	-3.624531218	1.508874421	-3.031724646	-4.168063613	-4.183898715	-3.70141415	-3.645658249	-3.384561991	1.282299294	1.544453727	1.904276721	-3.872209887	1.144122823	-0.801738007	-3.787145428	1.335651679
EfmP.007H01	-1.590443434	0.02250645	-0.636492733	-1.20566517	-0.712912304	0.472519163	-2.641424515	-0.011624619	0.595792615	1.437537089	-0.09627681	-1.167990611	0.661380515	0.549529149	1.676893246	1.268069922	0.235456873	0.727514867	0.282156006	0.17610496	0.766825309	1.345297142	0.220920836	0.242901347	-1.114554169	-0.088088972	0.714075005	0.722260534	-0.943015672	-0.487854902	0.381923609	0.241597685	0.054530747	-0.225896132	1.142973567	-1.006345176	0.226401293	-4.914342064	-2.158676102	0.529890191	0.602447481	0.831074736	0.608596028	-0.741116552	-0.302905904	0.177224347	0.487573322	-3.104488017	0.591600318
EfmP.007G12	-1.138704344	-0.368858356	-1.151790947	0.309620169	-0.346029784	-0.257710901	1.015170731	0.52524479	-4.234115487	-0.298112479	-0.808841875	-0.053864945	0.61705812	-0.165096435	0.234477875	0.065949494	-0.641036331	0.468572175	0.008113527	0.311639881	0.949356037	0.03365532	-1.27022377	-1.059563526	-0.395838604	-0.135915	0.682516181	0.080033382	-1.209798047	-0.106723698	-2.008135493	-0.034232776	-1.83805207	0.012067578	0.328707627	-0.324172164	0.487913108	-2.490006204	-2.432436168	0.118292132	0.359472095	0.321613596	0.241997194	-1.832037819	-0.800680515	-1.077266589	-1.860243455	-1.906299439	-0.850710653
EfmP.007G11	-0.18665794	-1.551523197	-0.020251129	-1.14947488	-1.130217275	0.743719623	0.670777942	-1.121578602	0.07351025	-0.358194816	-0.559665229	0.02281267	-2.422089232	0.889659137	1.542394427	-2.279203705	-0.539720511	-0.757556377	-0.58871013	0.699052734	-1.03717169	-2.291807006	0.318544334	-4.700775496	0.300666846	-3.583863175	-1.434622778	-0.396885548	-0.109483382	-3.391021954	-0.152286146	-0.302458974	0.769202136	-2.119079875	-1.191712922	-2.180041765	-1.94311709	-5.314815336	0.110005583	-2.943196192	-0.376232703	-2.101974856	-0.114297526	0.106108896	2.146051122	0.126564887	1.237722061	-3.551976699	-0.599005838
EfmP.007G06	-4.012890463	-0.21219771	-4.555367181	1.858947274	-4.227661179	-2.101064924	-4.556447319	-3.435195891	-4.357975718	-2.814766927	-2.393795251	-1.152734126	-0.706629131	-2.904910981	-0.701090316	-2.936261577	-0.812359471	1.076630006	-2.543105757	-1.172769271	1.182284906	0.366640049	-4.622356295	-4.472830413	-1.745982829	1.072095699	-2.173849798	0.950561245	-4.185032791	1.627375496	-2.66963449	-3.497816849	-4.271149015	-1.028076163	-2.904539575	2.457086639	-0.80162066	-4.619265361	-4.640459642	1.83648592	1.220907943	-4.212802507	-2.53710476	-4.648699009	-3.997885767	-3.928170163	-4.304938372	-4.700869727	-4.399467346
EfmP.007F12	-1.238325427	-0.296482879	-1.388855402	0.264856314	-0.582354536	-0.556171654	1.17955247	0.437645321	-3.983993566	-0.02295169	-0.875073789	-0.519029065	0.45146443	-0.024832216	-0.030769913	0.172941794	-1.095817896	-0.492733687	-0.205636254	0.095165086	0.250903124	0.378602726	-1.708891064	-1.681836855	-1.310857537	-0.171290943	0.110526411	0.160477997	-1.570180767	0.007050425	-1.849806402	-0.177741967	-2.203829661	-0.008142909	-0.085759357	-0.088361005	0.611776771	-4.68225571	-3.895463231	-0.205107497	0.136481448	-0.04482784	-0.412129903	-2.282431968	-1.182960226	-0.994295783	-3.280836303	-2.762978665	-0.981788682
EfmP.007F10	-3.417898783	2.720248004	-4.315348052	-3.090985181	-2.712878094	-2.053586283	-2.740998834	-1.952407529	-3.615248017	-1.742255679	-1.965094767	-3.348489325	3.436088741	3.715493831	-1.687521151	1.970367129	-2.439246552	-2.17524773	1.893303412	-1.546535499	-1.125475705	-1.944908807	0.666356373	-3.763930768	2.184557666	2.989951403	1.85017949	-2.487216767	-3.013422504	2.986249474	-3.510004876	-1.284229949	-2.400755454	-1.685438904	-2.111830197	0.567226274	3.024502751	-2.686364647	-2.853284231	3.230821301	3.114764811	1.993104934	1.694055412	-2.965280467	-2.328403305	0.234414947	-3.011765099	-2.876288382	1.997615532
EfmP.007F09	-5.598399992	3.497084985	-4.740504561	-1.74554227	-4.689924526	2.978090671	-5.179279245	-3.049985458	-4.681523559	-4.02707186	-2.311095657	-5.390270507	-4.716966679	-0.4888472	2.43391066	-0.714465596	-3.09689922	-0.357996705	-3.668566529	2.720964877	2.285295254	3.307767527	-5.867840862	-5.305495094	-2.289629161	1.897698618	2.738702952	-3.491333827	-5.182446047	2.74334596	-3.119401499	-3.519893986	-4.285685085	-0.026022679	0.333949446	-2.98216644	-4.156585143	-5.423116723	-5.016751733	-2.647311599	2.469370459	-4.781742625	2.952084139	-5.084270838	-4.947391172	-4.203326159	-4.624775067	-4.885503457	-4.972893606
EfmP.007F08	-1.596203811	-2.9795552	0.18662762	-1.081563166	0.196836795	-4.632680592	-4.761081814	-1.427009944	1.011582533	1.421231046	0.936981674	-5.176504677	-2.36253528	0.718268704	0.369838435	0.584061397	0.826407221	1.074336925	-1.223548639	0.130376241	0.20612191	-4.045480189	-5.449690306	1.281713058	-2.35538741	-2.371915825	0.020797318	-0.317796997	-0.284635073	-2.878857657	1.078773091	-0.035242803	-3.663918625	-1.011505477	-0.301084508	-1.746461924	-2.630880478	-4.73297283	-4.23727024	-3.650591741	-3.089923138	-0.379554247	0.360009112	-1.42809361	-3.935862504	-3.566009957	0.879397917	-4.86870923	-3.761930521
EfmP.007F01	-3.723522488	-3.812635943	-4.51729348	-4.127363387	-4.208930567	-4.162658917	1.117781748	-4.133767728	-3.685774392	-3.12056382	-2.368630604	1.659387708	-3.982357447	1.641056183	-2.489158165	-3.951343846	-3.653007772	-4.428093012	-3.088797536	-3.486484822	-2.339128639	-3.960355645	-5.436734222	-4.326233655	-2.186447305	-3.266432223	-3.582923563	-3.521132278	-3.947411961	-3.529842643	-3.0301211	-3.457192466	-2.601870229	-3.500122771	-3.407657382	-3.33061094	-3.345370495	-3.10452349	-0.148845331	-1.019368886	-3.623145993	-3.786109256	-4.398419264	-3.935119495	2.481725828	-3.658383247	-2.581356564	-3.862151618	-3.764999816
EfmP.007E11	-2.939732454	-0.567618068	1.086064034	-2.807343728	-2.924548388	0.482714057	-0.468925198	-3.383783139	-3.388303917	-0.007998868	-2.121968381	-0.192493578	-3.19832449	2.278318314	1.20751958	-2.862550708	-2.71666327	1.26610883	-2.337039128	0.871111356	-1.442213844	-2.709107983	0.309529712	-4.015862233	0.902898022	-2.861247446	-3.08026187	-2.808508409	-2.93211965	-3.382666626	-2.363239858	0.852684083	1.917404228	-2.862132597	-2.726868975	-2.905445374	-2.676772304	-4.31152339	-3.589513223	-2.911461831	-0.039385373	-3.247962613	-0.017196109	-3.308969514	3.53504785	0.097021801	1.008838893	-3.785660364	-3.204655869
EfmP.007E10	2.800452207	-2.768246502	-3.242414287	-3.559884297	2.617121126	-2.512447943	-3.5791471	-3.043161835	-2.86056227	-2.810242916	2.440355337	-3.284695917	-3.278976366	-1.880463352	-2.954783154	-3.456227349	2.966522206	-4.202743033	-2.12625051	-0.976738063	-0.814264796	-2.493176763	-2.372042195	3.246523103	-1.425931478	-2.308860325	-3.002784067	-2.818043867	2.981227242	-3.333511984	-1.439193291	-2.249259891	-2.834944223	-2.559202074	-3.33415756	-3.027518236	-2.698504379	-3.329027237	-2.355295692	-2.224539982	-2.624299063	-3.113027458	-3.429384068	3.270002347	-2.755302221	-2.960487891	-3.739460168	-4.605510201	-3.315208385
EfmP.007E08	-1.373185657	-0.932300032	-1.256822489	0.094866172	-0.962701094	-0.532895202	0.748264079	-0.428808464	-4.015526851	-0.329644821	-1.139811716	-0.788347463	0.129658421	-0.236098938	-0.279863231	0.037450082	-1.133763923	-0.624189707	-0.284301444	-0.100626338	0.406704681	0.090563601	-1.159218617	-1.526337692	-0.999787027	-0.261417881	-0.210408256	-0.219129125	-1.729587774	-0.225000569	-2.112604764	-0.398958899	-2.460027403	-0.108696925	-0.140069722	-0.211029156	0.505381482	-4.007617532	-4.092926066	-0.132867291	-0.335602386	-0.042332277	-0.564419323	-2.242840818	-0.831153518	-1.083380456	-2.719335866	-2.672664101	-1.169877404
EfmP.007E07	-4.32416872	1.87359001	-4.314787824	-3.72132642	-4.172748015	1.515482575	-4.762214669	1.156993374	-4.603337255	-3.692848367	-2.262718107	-4.878202871	-3.054834828	-3.972459403	1.296883898	-3.222338485	-3.728768558	-3.602222406	-2.66148592	-2.820897203	1.406166549	1.503752695	1.780838397	-4.31692102	-2.154853569	1.046687733	-3.233059287	-3.46969046	-4.170689977	-3.646744206	-2.956217918	1.095855267	-3.34768113	-3.198768308	-2.683985955	-3.459658747	1.37716532	-3.821336668	-4.137077779	1.473522318	-3.257690217	-3.319729575	-3.214064498	-4.17516594	-4.045554437	1.981162399	-2.774322835	-4.319399019	-5.153522855
EfmP.007E06	-3.26618439	-3.807566965	-3.257070773	-3.517220902	-3.440789647	-3.045739288	-3.037226652	-3.238682098	-3.18782753	-2.886784724	-2.239684115	-3.148841859	-3.790369655	-2.485776835	-3.454376914	-3.58115046	-2.739442751	-3.201290742	-2.267401544	-2.538771244	-0.954594388	-2.360748959	-3.300510258	-3.310473957	-1.534142337	-2.104472403	-3.430958752	-2.460639665	-3.396962393	-3.374066153	-1.632558846	-2.237100579	-3.049434894	-2.885687247	-3.271158415	-3.801005207	-3.369461759	-4.056882895	-3.271000034	-2.790175848	-2.978009083	-3.367889807	-2.461232099	-4.225286127	-2.467509154	-3.38761393	-3.009692212	-3.635010669	-3.644465803
EfmP.007E05	-4.619515775	-5.380144859	-5.07482339	0.192001429	-4.294990908	0.895623647	-4.805393506	0.183518826	1.607071602	2.229944384	1.177208419	-0.693078195	0.797610602	1.139038815	1.010857704	1.454023284	0.893747337	1.179132558	0.409070876	-4.535606938	1.578237262	1.436987261	1.054080081	-4.566620996	-2.225685097	-5.076274096	0.707451641	1.701668228	-5.379383452	-4.606524658	0.915679778	0.742277125	-4.064781491	-4.168964159	0.824234662	-3.996778078	-3.850712929	-5.684945972	-5.99486596	-4.118291643	-3.984622673	0.850845955	-5.292545013	-4.983974315	-4.214729712	0.658931179	1.313035775	-3.875811023	-4.679418266
EfmP.007E04	-4.981854849	2.299735532	-4.901026774	-0.481100566	-4.871258875	2.343446864	-6.615303799	-1.246774538	-5.33449315	-3.846501768	-2.320165954	-4.305425065	-4.034421263	0.111454532	1.847447821	-0.822520776	-2.536480971	-0.716132709	-3.515965586	3.204625562	1.721542266	2.444979461	-6.100672009	-4.806536738	-2.247129205	1.832625049	1.718463335	-1.093216066	-5.082380426	2.031916349	-2.712831292	-3.857126544	-4.309888569	-0.519153996	0.052552359	-1.544394958	-3.9701659	-5.48490804	-5.094240954	-1.080716809	1.850280338	-4.596785123	2.121401238	-5.027359708	-4.367026459	-4.343848961	-4.353779145	-5.23987532	-4.524714704
EfmP.007E03	0.356761666	-3.576211832	0.493806096	0.067600839	0.442832945	-3.40101951	0.203618819	-3.743836123	-4.012556649	-3.595611058	-2.394918733	-3.622665046	-3.970948832	-3.01472109	-3.354635316	-3.935954271	-3.095228333	-3.719839756	-2.701084599	-2.032852518	0.453299208	0.317226831	-4.132671295	-3.289453554	-1.877405307	0.571901237	-3.626238437	1.712139899	0.516371103	-3.179786179	-2.570209748	-2.995327237	-3.394767215	-3.188021717	-3.353055218	-3.662031617	0.116449519	-4.365281699	-3.722073526	0.424875009	-2.993058168	-3.442103488	-3.047475052	-4.121444181	0.854646216	-3.493633285	-3.286111139	2.254652881	-3.716511751
EfmP.007E02	-4.099554139	-3.488499175	-4.645127902	-3.034642265	-3.730743292	-1.998178642	-0.552846551	-2.392859859	-5.040107474	-1.806077476	-2.379403761	-1.287878212	-2.340008823	-3.699683192	2.073291103	-2.013768189	-1.081391096	-2.098485811	0.634053017	-3.175322725	-0.44311551	-0.548487738	-2.496543792	-4.534914504	-2.079924297	-1.151697114	-2.023765537	-3.841981856	-3.847580908	-1.229420074	-2.583270182	-3.417284677	-3.127837666	-2.782967035	-0.778192377	-1.437424335	-0.499073803	-2.036001808	-4.200173546	0.076137676	-2.578068666	-3.412627262	-3.561767506	-3.826278013	-3.102509402	-1.995193279	-3.191689917	-0.817573083	-3.349166302
EfmP.007D12	-4.024968132	2.55382913	-3.988678456	0.642314752	-4.134094098	0.657134744	-3.735420059	-3.403624509	-3.791453383	-3.354656385	-1.89538991	-3.97105347	-4.059591334	-0.190197854	0.667165265	0.390178151	0.403814019	-0.562125711	-2.283112616	2.064237935	2.260064349	2.020563974	-4.297985789	-4.450539646	-1.940823825	2.486346363	2.424322844	0.781808769	-4.205418015	3.139430265	-2.104157747	-3.191408385	-3.397127806	0.175614801	-1.065031673	-2.267323279	-3.542540872	-3.900964752	-3.731182731	-0.288818082	2.25540416	-3.932974134	0.352290951	-4.448207107	-4.067435255	-3.176468769	-3.803228506	-3.604456442	-3.901969367
EfmP.007D11	-4.85726797	-1.556117615	-5.494210537	1.738157666	-5.163351261	-2.221017355	-5.422018398	-4.580225223	-5.296821811	-2.800232627	-2.350421239	-2.434858606	-1.892236784	-3.598223496	-0.598063876	-3.51947238	-0.897471471	1.147527126	-2.957414747	1.382570593	0.640765253	0.283836885	-6.658095985	-6.008363294	-2.389529867	1.025681194	-2.901543227	0.910449339	-5.428612862	0.959985768	-3.27094916	-3.962968348	-4.895560147	-2.665117079	-3.341662036	1.815543679	-2.248510644	-5.452436614	-5.820613399	1.739959952	1.143797537	-5.058026417	-3.099111835	-5.783194457	-5.374692746	-4.411451432	-5.084237575	-4.993870302	-5.345140112
EfmP.007D10	1.928168077	2.052169945	-3.940010676	1.206946288	-3.715866526	-2.89559073	-5.55329591	-4.150552914	-4.149097898	-4.084666374	1.367513751	1.236619008	-3.802413947	1.828549166	-3.126336284	-3.928189674	1.987752675	-3.282203008	-2.833586292	-1.778929271	-1.593347176	-3.093043063	-3.998333395	-4.139484197	1.317470372	1.438587573	-3.671625436	1.712493581	2.301004686	2.59807467	-2.485373004	-2.916363791	2.601026269	-3.290431493	-4.063362538	-3.133822193	-3.48205247	-3.379059924	2.874815902	-3.256801886	2.329379547	2.462398944	-3.777213213	2.582020264	2.471056704	-3.485388162	-3.224113082	-4.103544365	3.282390929
EfmP.007D08	0.501347399	0.324983385	0.214590458	-0.082987295	0.080587823	-0.088327628	0.312205895	-0.817770777	0.435363939	0.065180094	0.433051216	0.104496995	0.111206953	0.155002611	-0.1274693	0.108078859	0.036484481	0.115916727	0.187933024	-0.305548605	-0.393859408	-0.107551708	0.048793765	0.058375307	0.258383694	-0.100329508	-0.132515013	-0.107944798	0.275244094	-0.112887647	0.298763405	0.091775364	0.391655518	0.034917283	-0.006278294	0.065986582	0.083163198	0.381013735	0.896146754	-0.040380449	0.067230958	-0.097002902	0.107747355	0.397286309	0.724266796	0.278309323	0.659116116	0.290586607	0.423949127
EfmP.007D07	-5.230856319	2.124623284	-5.063848515	-0.652470948	-5.013359994	2.588835086	-5.341271705	-5.355437249	-5.63080288	-3.650413809	-2.258974781	-4.969679159	-4.01166688	-1.528511081	0.563413012	-2.880657056	-0.571051428	-1.305938395	-3.58123182	1.961077258	0.692460364	1.841796489	-6.1841706	-5.330363963	-2.542672516	0.609054394	-0.543258226	-0.221337307	-4.921230517	2.47534016	-2.919374034	-3.663130159	-4.504342084	-2.826297091	-2.933644124	-2.405319432	-3.918847582	-5.201885533	-4.91571738	-1.258976472	-1.299850915	-4.652441302	1.88193553	-4.979245666	-4.586044621	-4.045348307	-4.574544158	-5.555337367	-4.887818634
EfmP.007D06	0.105039995	-1.434477444	-0.212587837	-0.717937081	-0.991475269	0.608301523	0.283881263	-0.741583024	0.307369949	-0.356137304	-0.258047454	-0.05556174	-1.947892211	0.786827487	1.475859574	-2.017422314	-0.298320634	-1.06577436	-0.372003582	0.220351415	-1.264160807	-1.933934449	0.008088046	-4.814764456	-0.126801059	-3.137392464	-0.893758379	-0.174915984	0.046091139	-3.292713505	0.078812192	-0.846753763	0.635840613	-1.60011035	-0.889965291	-1.711171129	-1.752543699	-3.615952312	0.132372395	-2.75702429	-0.167844356	-1.402003783	-0.100467374	0.134259927	2.08058935	0.235401911	1.171687364	-3.455254048	-0.361082016
EfmP.007D05	-5.315077042	2.831871189	-5.789838414	-1.601534654	-5.876448666	2.600849892	-4.871264878	-4.508780156	-5.053385455	-3.865412961	-2.403307568	-5.542303487	-4.257512451	-0.688952789	2.064462058	-0.638172983	-2.072807661	-0.277195967	-3.625638101	3.097820988	1.6826178	2.473972593	-5.354347158	-8.047187413	-2.290258665	1.310961341	1.160003318	-1.972614139	-4.659670064	1.264206647	-2.883840674	-3.584309664	-4.232900848	-0.236521586	0.160075457	-2.531994839	-3.661081117	-4.951434891	-4.961740116	-2.029632077	1.177383941	-4.991049543	2.583313905	-4.547311715	-4.638667993	-4.620520826	-4.624095889	-4.083348024	-4.598429744
EfmP.007D03	-3.441566904	-3.358678928	-2.152596134	-2.833934951	-1.250516826	-2.822090421	-2.909246256	-3.539925868	-3.980739202	-2.56418459	-2.036773588	-4.017340917	-2.88571642	-1.617027886	-1.447970174	-2.820794629	-3.245865167	-0.14505665	-1.495080448	-3.128123128	-1.603738751	-2.850958383	-3.199572855	-4.580068978	-1.876448741	-3.018952395	-2.77887011	-0.10925925	-3.39647779	-2.81069326	-2.424942796	-2.328196124	-0.675345722	-3.048779243	-1.256191787	-2.801211462	-2.482303378	-3.488861315	-3.651232341	-1.996194175	-2.625442083	0.334259793	-3.729493156	-3.496798833	-3.460417249	-2.249125919	-1.510615009	-3.381829111	-3.364719721
EfmP.007D02	-5.425594055	2.203107764	-5.132717512	-0.60636167	-5.209902202	2.098121865	-5.894774999	-4.595362617	-5.005293164	-3.400110722	-2.356885233	-5.490543391	-4.288908925	-1.754424161	0.510176962	-3.026689694	-0.529626522	-1.023927267	-3.592732071	1.913887844	0.485585484	1.79442515	-5.872602925	-5.839673675	-2.278254408	0.848202604	-0.553339825	-0.069699822	-4.785929793	2.28458587	-3.201667677	-3.666986778	-4.55278013	-2.781874723	-2.476203504	-2.448782665	-3.852030559	-5.432773117	-5.17831665	-2.048317458	-0.35039137	-4.987027977	1.899623141	-5.032718512	-4.391741079	-4.233244196	-4.108622433	-4.915419873	-4.952789557
EfmP.007D01	-3.79283295	-3.899576528	-3.821927966	-4.20528429	-3.554705404	3.375724236	-4.588637545	-6.586562656	-3.355039352	4.834534192	-1.901652882	-4.540908732	-3.582465945	-3.280779395	3.423187194	-4.458835989	-3.589778081	-3.754331251	-3.121649798	-2.349880427	2.923515268	4.376712878	-3.533390536	-3.336768863	-1.738125914	-2.556607585	-3.8816293	-3.107991269	-4.056090912	-3.771808031	-3.036366629	-2.664052193	-3.310236056	-3.312032956	-1.869067474	-3.307430132	-3.931074064	-3.505823778	-3.502608831	-3.021285725	3.658994076	-3.92442984	-4.053436348	-4.165582869	-3.65027186	-4.068470268	-3.636924883	-4.901833053	-4.342230824
EfmP.007C10	-5.701775643	2.236365596	-4.935923617	-0.345132725	-5.362296868	2.385127889	-6.090792582	-4.242624812	-5.609095488	-3.660264958	-2.565998527	-5.133315914	-3.85155572	-1.307668774	0.899416553	-1.748880719	-0.50518857	-0.80866588	-4.015930019	2.271240525	1.385687826	1.749251579	-5.32656398	-5.883907578	-2.544185826	1.094813835	0.045828435	-0.484831387	-5.788159275	2.231577435	-3.100828332	-4.059487858	-4.422490142	-1.88798916	-1.474293923	-2.519642138	-3.764927866	-5.615290618	-6.195251583	-1.482039103	0.162522682	-4.769998332	1.95065413	-5.886242329	-5.085850192	-4.47631956	-4.815379872	-4.998449505	-4.818085601
EfmP.007C09	1.932544787	-3.445328657	-4.926493387	-3.354433202	-4.579625117	-4.488297475	-4.893632236	2.119071136	1.564886024	-2.695817838	1.369551546	1.172061261	1.648259839	2.702249578	-3.535749238	2.871296181	2.9307571	-4.627136705	-3.518378837	2.243961132	-1.594477259	-3.049455078	0.772344799	2.788606561	-2.198846412	0.796625872	1.986391718	-3.311773397	1.819843962	-4.6654183	2.373260065	-3.458773564	-4.535738923	-3.453619661	-3.189226718	-3.749598369	-3.362082228	-5.31928988	-5.125325564	-4.003952818	-3.357621722	2.940817858	-3.217979166	-4.906845071	-4.092898721	1.04136638	-2.896216311	-4.648483887	-5.191466546
EfmP.007C08	-3.64863685	-3.893177927	-2.486267215	-3.027597568	-1.257841582	-3.394158363	-3.421375652	-3.604239973	-3.839873799	-3.051656293	-2.398729085	-4.934383451	-3.188904598	-1.21372841	-1.702043562	-2.848917722	-2.53251405	-0.798380936	-1.597814936	-3.497871091	-1.478039869	-2.633191224	-3.490392546	-4.556432646	-1.390960012	-3.618683776	-3.368332141	-1.022837615	-4.006305902	-2.450651684	-2.810538779	-3.016059679	-0.910441395	-3.397521148	-1.643407122	-3.451514426	-2.64011525	-3.811693687	-4.056079822	-2.456485406	-2.75330388	0.385109318	-3.827778465	-3.69674963	-2.747029582	-2.27880167	-1.703602708	-3.248035863	-4.495318409
EfmP.007C07	-2.660540526	-0.434518525	1.012298894	-3.313925783	-3.364560361	-1.090377792	-0.116991983	-3.6190765	-2.276428629	0.133367741	-2.11959093	-0.309530732	-2.148654853	2.186031653	1.287008606	-1.900289355	-2.179592013	0.914063899	-1.440947884	0.899011879	-0.597850869	-1.707317173	0.578605317	-4.425744371	0.655921323	-3.778148812	-1.76776558	-3.069375003	-2.345011852	-3.533396103	-2.21701074	0.905377011	1.58795953	-2.034345188	-1.711274793	-2.063300389	-2.02374541	-3.40718302	-2.090354834	-2.943720471	0.139255783	-1.72743228	0.241797141	-2.850562126	3.235045843	0.296069726	1.253725245	-3.956350988	-2.689251797
EfmP.007C05	0.764892506	0.09680624	-0.057843465	-0.180998556	0.047511778	0.106630544	-0.323473487	-0.680400761	0.261524745	0.158004034	-0.043026781	0.180184045	0.491560481	-0.033646545	-0.029706656	0.635957899	0.249547988	0.327187281	-0.098427486	-0.715679794	-0.415527686	0.401440103	0.360458078	-0.098784854	-0.051707685	-0.463208688	0.302808987	-0.2922795	0.615686301	0.376822265	-0.152179445	-0.319678499	0.762723413	0.133858174	0.056742147	0.398866832	0.518462503	0.732878261	1.129224085	0.065386733	0.155594738	0.006644407	0.372878573	0.87305165	0.758695923	0.461532147	0.416381651	0.483052327	0.374973595
EfmP.007C04	0.798069051	-0.196913838	0.127392387	0.055233797	-0.069571277	-0.573166012	0.107737738	-0.484354179	0.390257788	0.33035178	0.264615139	0.619426404	0.368076009	0.143133667	0.229464687	0.31317447	0.355958898	0.274564934	0.285761931	-0.296755488	-0.415357236	0.232872517	0.501354723	0.354026369	-0.060461539	0.023927466	0.131729525	0.126345692	0.57539091	0.365978861	0.011076529	-0.197809501	0.673645229	0.227090657	0.129959296	0.363566995	0.384421372	0.718671375	0.388120392	0.286965579	0.041342928	-0.000983551	-0.058005043	0.694833522	0.372806741	0.309691518	0.311943158	0.629709717	0.534558826
EfmP.007C03	0.753377806	0.15891984	0.070426962	0.26065917	0.41114577	-0.069235902	0.189212126	-0.056658098	0.410090588	0.149557414	0.011506753	-0.034174996	0.085210553	-0.092528705	-0.285123067	0.072063589	0.234570728	0.244833889	-0.075398816	-0.254940041	-0.130719697	-0.041676352	0.420618086	0.21331129	0.181218922	-0.09835522	-0.07085252	-0.638068846	0.503496569	-0.080126759	0.162964624	0.001471029	0.424221179	0.153732086	-0.056984743	0.109908935	0.264128422	0.710107973	0.970607837	0.104141184	0.160326921	0.133240582	0.160431036	0.564448705	0.860694742	0.210388721	0.658165473	0.519287894	0.201234857
EfmP.007B12	0.348162049	-0.008314501	0.044857296	-0.407484855	-0.089569187	-0.751680024	-0.083939109	0.03747154	0.168308941	0.212885431	0.130882521	0.224173795	0.342464962	0.183013135	0.066918637	0.330411383	0.149174738	0.14125969	0.186026646	-0.250332582	0.223167004	0.20221807	0.983791493	0.278197717	0.57599114	-0.029097202	-0.014854235	0.164079042	0.56110033	0.047481615	0.031024055	0.007200605	0.622203947	0.187873415	0.02924259	0.022749764	0.269941226	0.655572585	-0.023238872	-0.018419233	0.181512359	0.023238627	-0.968211283	0.573317715	-0.364678899	0.329042185	-0.108785715	1.180145399	0.535838938
EfmP.007B10	0.092298486	0.650380266	-0.015376068	0.047367936	-0.937703903	-0.076973779	-0.344791321	-0.970997299	0.590415137	0.714063463	0.377670267	0.755799882	0.702031282	-0.050701171	0.572963405	0.826828658	0.773854319	0.633064476	0.476378792	0.037523198	0.093371218	0.62618171	0.268814986	0.033806606	0.042667256	0.19900188	0.717956056	0.225239709	0.244803905	0.052407349	0.663943582	-0.613309729	0.569210185	0.781371421	0.429536843	0.810025998	0.782764719	0.798985047	1.300549052	0.551103958	0.519659099	0.477259229	0.556841501	1.111617699	0.690081851	0.074283503	0.601725863	0.727196296	0.81131713
EfmP.007B09	2.428872978	-4.263570177	1.751234025	-3.274371641	1.371972056	-4.24268719	-3.346996705	-4.178999963	-3.550631037	-4.137236083	2.058767152	-3.420420113	-4.819729475	-3.81154818	-4.258502948	-4.906202226	2.146036216	-3.58056042	-2.558953321	1.404486095	-1.908855231	-3.678692071	1.742460792	2.825366994	-1.768167481	-2.936098771	-3.766172684	2.330821426	2.486376779	-3.52436628	-2.539624936	2.148900095	-3.656473434	-3.940308209	-3.217974127	2.301391463	-3.867168419	-3.953720154	-3.549098814	-3.359279138	-3.463909292	-4.526256833	-4.016779268	2.553675119	-3.69822363	2.23944286	2.600747947	-3.898510019	2.252602934
EfmP.007B08	-5.21873933	-0.719744811	-4.826150769	1.402175685	-4.327327412	-1.024876319	-4.578676297	-4.794939317	-4.944729177	-2.609968801	-2.04468498	-4.218617296	-3.011756502	-1.358106018	0.503483628	-3.303525494	2.386394721	-0.478632678	-3.338104575	-0.364245481	1.113057513	-0.299550368	-6.583064342	-6.670980927	-2.365692618	0.327180347	-1.087043181	1.273477799	-4.677812297	2.203114176	-2.85244761	-3.884814991	-4.06330477	-2.607474323	-2.448470348	-1.421476701	-2.915450663	-5.614098652	-5.4735382	-0.290086217	-0.300129951	-3.950341083	-1.433476127	-4.866715696	-4.451435301	-3.043922365	-3.507761214	-5.087199899	-3.927157645
EfmP.007B06	-4.814338046	-1.960446979	-5.170135815	2.084095291	-5.113799254	-2.793389279	-5.192677548	-4.197356519	-5.035570952	-2.83001152	-2.34393442	-2.893102876	-3.436110955	-3.443754435	-0.59659344	-3.391413777	-2.61747925	1.614045116	-2.686738345	-0.341797561	0.854023439	1.215400846	-5.548360621	-4.970939701	-2.265911174	-0.622233463	-2.677310723	1.003476956	-4.675619451	1.271103973	-3.120735877	-3.58414962	-4.752498755	-3.081304083	-3.155938715	2.733339896	-3.176339212	-5.347837528	-4.961520357	2.193490609	1.937903589	-4.854007156	-2.825261561	-5.089611152	-4.882074444	-4.154823043	-4.790421292	-4.658409699	-4.971672219
EfmP.007B05	-2.386494032	1.990347027	-3.191969075	-1.395488528	-2.996050246	1.120003362	-2.28958719	-2.291863047	-2.614861371	-2.821609296	-0.948552437	-1.326311544	-1.841132769	2.277741263	1.987607024	-1.209704661	-1.131280711	-1.15233355	-1.528581053	2.183180005	1.8001028	1.727845015	-2.299294869	-3.962246523	-0.846687261	1.591925786	1.015359567	-1.242366814	-1.919228341	1.210852866	-1.629864523	-1.442697926	-1.664301546	-0.284557712	0.799614809	-0.902288867	-1.677721661	-2.338741176	-1.882948503	-1.019177864	1.451341417	-2.124864358	1.34865642	-2.370571117	-1.829234488	-2.483539532	-2.730834009	-2.422952899	-2.650584552
EfmP.007B02	-5.114613624	-0.864879806	-5.376549726	1.526202683	-4.792386831	-1.521362436	-5.354909703	-4.75610644	-5.597813681	-2.856115855	-2.321969353	-3.755283215	-2.47913428	-2.152478681	0.109899528	-3.104115287	1.803974008	-0.665664599	-3.089772701	-1.112556536	1.054754084	-0.64521686	-6.018350327	-6.584437485	-2.212450878	-0.181292381	-1.856645598	0.967401704	-5.041950832	1.8556076	-3.052436639	-3.648415963	-4.310137454	-2.218553943	-2.603775565	0.046881835	-2.433328327	-5.105950646	-4.907215663	0.091471568	-0.204331364	-3.951982002	-1.862028299	-5.108809821	-4.671416103	-3.245531466	-4.095735893	-4.736441692	-4.804037958
EfmP.007A11	0.837105967	-0.199586365	0.424320572	-0.339863427	0.777685327	0.646646421	-0.378996735	-0.324657583	0.732165683	-1.157742749	-0.244379954	0.182053094	0.188992078	0.507070486	0.672175887	-0.103739212	0.310128086	-2.452694523	1.033401469	-0.287147161	-0.274815502	-0.373252308	-0.080788984	1.042533441	-0.434772974	-0.097972753	-0.220383698	-0.037662839	0.889153163	0.18320778	-0.655251184	0.184105675	0.348920016	0.043383459	0.074991719	-0.244546684	-0.087373467	-3.545138727	0.838282768	-0.192830298	-0.186479866	0.278359459	-0.424383178	0.471014826	0.823093722	0.598902154	0.344014717	-3.198378818	0.463130733
EfmP.007A09	-3.157803682	-2.18852657	-0.612995224	-3.395422267	-0.974518523	1.00629417	-3.311596455	1.221009395	-4.096124157	-2.114307255	-2.012302592	-2.819166218	-2.172914895	-3.278350014	-1.826005684	-2.239267776	-2.464345531	-2.57247626	1.05642794	1.487123519	-1.121675276	-1.993559725	-3.596499258	0.194868545	-1.713179161	-2.430644795	-2.391961547	-3.315425183	-3.476117058	-2.928197441	-1.436300169	-2.513250655	-3.138921114	-2.51894255	-1.508585495	-2.312446102	-2.717282844	-4.547120058	-3.658577965	-2.518745159	-2.125127112	1.57909336	-2.53029312	-3.568955011	-3.081044433	-3.192007724	-0.966087171	-4.580728683	-3.003498575
EfmP.007A07	-2.272734738	-3.633759558	-0.178534432	-2.582515642	0.105150926	-2.803146895	1.218630231	-3.269482693	-2.729679902	-2.67175627	-1.75481251	-3.035131899	-3.62747478	-2.127571326	-2.704022983	-3.344780925	-3.224504188	-3.834725826	-3.323440221	-3.42841057	-1.784384783	-3.856380344	-4.7689197	-4.025137679	-2.43341613	-6.101527697	-3.44145629	0.651214376	-3.618864685	-3.700087235	-2.052803415	-2.674817224	-3.332928552	-3.372782797	-3.335817606	-4.178388864	-3.549218195	-4.054520913	-2.879838144	-3.390355678	-2.897312786	-4.010740936	-3.250827823	-3.984170822	-2.11960046	-3.522639063	-2.511172964	-2.941321244	-4.340267421
EfmP.007A06	-0.39124338	-1.119045823	0.96994418	0.602908173	0.715657582	0.614910169	-4.358756495	-0.217390178	-4.989748935	-3.777757768	0.352701869	1.060413508	-0.224279511	-0.365381085	1.380896953	-0.11439626	1.168202191	0.715179352	0.033377031	-3.662254421	1.995022945	1.595586665	1.387553315	2.107855423	0.216877011	0.414824212	1.7856167	1.248247139	0.106062518	1.047099777	0.340791628	0.299883408	-4.242196219	0.073520352	0.160569557	0.055990274	-0.27117913	0.342624898	0.361199511	-0.39954346	0.940216943	-0.008413783	0.652768	-0.238135495	-4.291351189	0.387528408	0.765742464	-4.996121517	0.330365243
EfmP.007A05	-5.243301676	0.543707912	-1.742713485	-0.078485858	-2.049436809	0.524945588	-5.123905257	-0.429916108	-5.236612871	2.008811351	2.081607934	-6.229227858	1.077417141	-3.870944091	0.912315168	1.849787058	0.412619231	0.308823183	-0.249097342	0.8976641	0.704330764	-4.068841936	-0.570200688	-0.350899931	-2.345750553	0.792595401	0.994629542	0.671030592	-0.156018623	0.583243072	0.920117953	0.534328541	-5.136334521	-2.87593698	0.539962826	-0.54001647	0.875288176	-5.834065149	-5.306344624	-3.636527654	0.596628117	0.542073763	1.681871403	-0.209593241	-4.441464424	-0.045862218	-4.060267082	-5.621997295	-5.009084835
EfmP.007A04	0.341500486	-2.316941986	-0.930849564	-0.214420702	-1.437819364	0.332669208	-0.015765163	-0.943940197	0.55830094	-0.387497349	-0.143222026	0.021161923	-1.69389734	0.185479224	2.201181624	-1.748896252	0.441521144	-2.011712207	-1.147843063	-0.319288778	-1.278574029	-2.181520654	-0.632860847	-4.784379063	-0.364565817	-2.601872214	-0.83133885	0.15603603	0.389466049	-2.56455546	0.280345983	-1.745626887	0.65427256	-1.729692464	-0.473199238	-2.18215385	-1.83392016	-3.353659967	0.688358959	-1.967556345	-0.261671909	-1.931310103	-0.249560256	0.130638631	1.254530465	-0.36912206	0.880424319	-3.408111557	0.229478955
EfmP.007A03	-3.225742452	-3.390922181	-2.309891614	-2.354972764	-1.13509013	-3.065176497	-3.180035783	-3.039487776	-4.257378491	-2.914420377	-2.279365055	-4.218419786	-2.1474815	-0.647204586	-1.649041173	-3.093797965	-2.258982507	-0.779554074	-1.070497637	-3.708904106	-1.245609237	-2.242471015	-3.363517867	-4.783507015	-1.233469487	-3.35325114	-3.143511318	-1.662441138	-3.678775167	-3.375471293	-2.617327338	-3.350401371	-0.836312882	-3.343511317	-1.609718254	-3.371563106	-2.568011607	-4.272938581	-3.394635973	-2.167446138	-2.556678579	0.44763586	-3.658338078	-3.637299505	-2.787362658	-2.209090145	-1.406653835	-3.011964289	-3.048472899
EfmP.007A02	-3.836786674	-4.513683651	-2.438263856	-3.326045263	-1.735034349	-2.932911486	-3.08005897	-3.633511181	-4.25774314	-2.962151425	-2.311045247	-4.911910406	-3.163184625	-1.039956069	-1.549165951	-2.672835859	-2.522839798	-0.902385434	-1.609901069	-3.643537076	-1.601969916	-2.971971966	-3.494034501	-4.878584195	-1.477740275	-3.893351203	-3.260694411	-1.174033907	-3.585806876	-2.918728867	-2.910862239	-3.43929587	-0.825877436	-3.353683035	-1.56516248	-3.471237992	-2.852497048	-3.582134917	-4.814393888	-2.166155433	-3.642135626	0.373555542	-3.87936503	-4.175553028	-2.987834187	-2.259545171	-1.779811961	-4.364429473	-3.325926121
EfmP.006H12	-2.935734527	-2.729098483	-4.161810221	-2.846615816	-2.795827345	-1.785808857	-0.670030863	-1.610756714	-2.952137549	-1.143481837	-2.197039703	-1.586713214	-1.866074653	-3.311002187	1.515243649	-1.846943212	-0.67558826	-2.29411358	0.946183404	-2.942994317	-0.305122781	-0.538321157	-2.635372487	-4.253873764	-2.160786043	-0.899597309	-1.404440334	-3.471683066	-3.108940527	-1.619940289	-2.441557963	-2.688020789	-2.525454826	-2.500865779	-0.959588118	-1.348452442	-0.716869934	-2.85994542	-3.063528521	-0.263422571	-2.608156966	-2.713381268	-2.852818885	-3.620728756	-2.922480484	-2.188723298	-2.702414917	-0.780438767	-4.761516546
EfmP.006H11	0.862526685	0.511558725	0.103034744	0.140477874	0.41610373	0.290088009	1.081407862	0.309560519	0.877702779	0.091312423	0.243872431	0.612278674	0.192817852	-0.500738996	-0.082374347	0.371373452	0.358720125	0.423081591	0.022524051	-0.152461672	-0.701144734	0.018926003	0.046216833	0.072414175	0.137042728	-0.35698699	-0.001342013	-0.241420143	0.690818152	0.350953413	0.072436263	0.303919583	-0.135196525	0.273152302	0.137296353	0.317960497	0.283203066	0.759768903	0.450396877	-0.140947231	0.263592638	-0.01022453	0.020936337	0.629029703	0.437997806	0.457843329	0.276705944	0.90093606	0.448197298
EfmP.006H09	0.512843158	-1.925820372	-1.005934312	-0.18766431	-0.853503948	0.243690984	0.495255607	-0.424611969	0.661276946	-0.25687242	-0.289110161	0.02136152	-1.66145486	0.158363728	1.883280039	-1.993820808	0.3737923	-1.20099379	-0.846615786	-0.259011734	-1.45808679	-1.708993735	-0.597685879	-3.891186671	-0.479567953	-2.527726713	-0.741228987	0.17390493	0.418278213	-2.564835933	0.472683451	-1.450416969	0.781840299	-1.851710324	-0.489474175	-1.904623306	-1.510857043	-3.021026964	0.689380771	-1.948626146	-0.137345573	-1.954181701	-0.192177802	0.249854162	1.572602457	-0.274543035	0.978539169	-2.750175461	0.539701317
EfmP.006H08	-3.059122697	2.621794423	-3.701374056	-0.015473206	-4.274754921	0.877463757	-3.153907405	0.251361822	-3.596387184	-2.685856979	-0.976457465	-3.342991616	-3.023072474	1.996056089	1.595523959	0.68467686	-2.275777221	-1.105019846	-2.424394198	1.87680832	2.190690714	2.224866545	-4.202351953	-3.829921772	-2.030162381	1.708225486	1.742327602	-0.476225893	-3.728622134	2.046394892	-2.923171801	-2.923759836	-3.689201586	1.111143154	0.870123769	-1.042869074	-3.370204675	-4.449378737	-3.880579922	-1.147028906	2.098301765	-3.509912247	0.451032972	-4.410662176	-3.436556069	-3.411044184	-3.337574198	-3.663129862	-5.633112254
EfmP.006H07	-2.042036723	0.995415311	-1.929982274	-0.682017198	-1.738855767	1.508774503	0.148850514	-1.274149776	-5.092045546	-0.783410596	-1.262342724	-1.301102996	-0.290704424	0.746179283	1.217719098	0.193147515	-1.131140557	-0.29893992	-0.796491027	1.050904482	0.626751328	1.190686892	-1.45104415	-1.721334302	-1.947766012	0.742753889	0.571812558	-0.488097411	-2.065027494	0.455852613	-2.246250666	-1.07386281	-2.601388504	0.002690644	0.244766864	-0.585578361	-0.452057767	-3.593147449	-3.648288375	0.198392245	0.466279846	-0.845508543	1.044167639	-2.583263525	-1.772393417	-1.705554405	-2.894531302	-2.603789269	-1.490513885
EfmP.006H05	-0.040606596	-0.574798129	0.089849322	-0.065188554	0.015523254	-0.105366051	0.772651054	-1.244766729	-5.282587083	-3.532590376	0.332016768	0.664269853	-0.37985229	-0.131991349	0.784993977	-0.25620515	0.953698198	0.576432495	0.157874475	-0.260437785	1.838415634	1.405151946	-0.378758832	1.698872021	0.356275149	0.255128447	1.521410382	1.015469356	0.306779335	0.304472215	0.04384182	0.260644426	0.205036394	0.199583909	-0.061024888	0.107011987	-0.090695724	0.790491625	1.271926684	-0.028382626	1.848681481	0.159325037	1.212287208	0.292997634	0.793123352	-0.18494756	0.845447772	0.977458062	0.19392213
EfmP.006H04	1.849435287	-2.100780476	1.465944801	-5.413129104	1.274911311	-0.740516514	-2.588471489	-3.229156495	-2.391582104	-3.288788716	1.698657454	-1.331413945	-2.501033762	-0.630215522	-2.471113149	-1.945758033	2.009075087	-4.239660199	-1.671635317	-1.931424966	-1.545243444	-2.661366056	-4.008114416	2.604047447	-1.284634201	-2.209425827	-2.40324816	2.06906566	1.960458457	-4.137593338	-1.907219935	-0.241892156	-1.567043776	-3.372819463	-2.461367001	-3.34721197	-2.844910775	-4.338713604	-0.272363605	-0.446498043	-2.140624421	-2.324800064	-2.959086291	1.936520019	-1.40897715	-2.911244778	0.163870686	-4.85324438	-2.341994878
EfmP.006H03	0.548461908	0.028938261	0.132480745	0.311546588	0.366262386	-0.020870279	0.012238243	0.322290158	0.485185413	0.046880903	0.064004874	0.222642467	0.134593555	0.085730323	-0.180532794	0.024819432	0.324081702	0.04318582	0.042498328	-0.133384434	-0.574322869	-0.003363908	0.128242947	0.323290225	0.359692288	0.205733017	-0.080112188	0.092246896	0.2714288	-0.708890842	0.319675174	0.186391829	0.569449853	0.283851191	-0.06606686	0.040734664	0.216517344	0.789583641	0.415070378	0.163898316	0.23796171	0.075405298	0.285193631	0.605397692	0.444136169	0.351321432	0.313472335	0.513809643	0.043344374
EfmP.006G12	-1.232960568	-0.74350713	-1.081474138	0.648116066	-0.520691434	-0.355549958	1.396361656	0.485604964	-3.679201779	0.056097427	-0.831866935	-0.017587764	0.46547925	0.499847805	-0.359098941	-0.281095347	-0.725877658	-0.030950788	-0.371774588	0.077079275	0.848594572	-0.483167083	-0.899690314	-1.155566105	-0.517167568	-0.166401138	0.016144773	-0.315150832	-1.199351832	-0.383636022	-1.477034827	-0.105441793	-2.322264505	0.128835481	0.158100322	-0.019030514	0.54806829	-3.227438459	-2.739382331	0.073344058	-0.293561902	-0.04988524	-0.381690274	-2.221764311	-0.873286669	-0.892946354	-1.845149741	-2.457484323	-0.8289577
EfmP.006G11	-3.367801171	1.82156573	-3.693566896	-1.739554468	-4.863387696	2.941006438	-3.889203768	-3.188049701	-3.295747903	-3.540614559	-1.907786549	-3.590633033	-3.440764472	-1.410978483	1.653574059	-1.466018346	-2.627456656	-1.519414629	-2.703891035	2.790570973	-0.1668009	1.727010988	-4.113994642	-3.395932483	-1.893261137	0.517128993	-0.837112715	-3.239289331	-3.639422764	-0.956871717	-2.160682832	-3.034133983	-3.257265935	-0.820213363	-0.972185676	-2.521896893	-3.677800502	-3.908139925	-3.701332947	-2.320468968	-0.925173691	-3.250868919	2.112688609	-4.060181119	-3.348497314	-3.732720512	-3.757201801	-4.215134083	-3.684503814
EfmP.006G09	-2.387432057	-1.830383639	-2.36515623	-1.377366694	-1.964892924	-2.041903371	3.4831441	-1.294414664	-3.7586507	-1.649419327	-1.652447979	-1.576698458	-1.905549634	-0.748664212	-2.673421277	-2.359088762	-2.133317716	-2.203995965	-1.022670328	-0.724828636	-0.543330083	-1.526384475	-1.883653467	-2.144871702	-1.103300641	-0.880156632	-2.015457742	-1.419631573	-2.224819828	-2.573964954	-2.948577394	-1.346679814	-3.148593925	-2.388135374	-2.178433169	-2.210004491	-1.982388261	-3.524557501	-3.002446764	-1.756537238	-1.83619595	-2.00883095	-2.18033052	-3.49113209	-2.365627334	-1.909022826	-3.053806011	-5.408944492	-2.082119953
EfmP.006G08	-4.614327578	2.584798105	-4.429074146	-1.6504637	-4.386229541	2.767879083	-4.930490249	-3.255952728	-4.894821198	-3.634211673	-2.067555375	-4.47886245	-3.57719895	-1.667971596	2.016506772	-0.195199707	-2.616835341	-1.123591582	-3.578120211	2.464179526	1.448500596	2.405014505	-5.338770971	-4.362872617	-1.991945321	-0.83269749	0.24625503	-4.365047212	-4.662324121	0.212487448	-3.073002785	-3.653377571	-4.559703257	-0.263233943	0.331790415	-2.592349737	-3.664695397	-4.879748935	-4.638007557	-1.966861295	0.381754304	-4.247725593	2.588488314	-5.091456467	-4.31163641	-4.017926422	-4.567921621	-4.657212116	-4.480688165
EfmP.006G07	0.073784676	-1.365461246	-0.461752851	-0.842711461	-1.377064612	0.839608279	0.786507178	-0.45732271	0.311989869	-0.432059175	-0.51094701	0.107835778	-1.576504559	0.656644737	1.598256786	-1.816555785	0.035160719	-0.97696235	-0.204614669	0.063666273	-1.171458693	-1.867553324	0.035684567	-4.683886167	-0.307672773	-3.17217427	-0.822288572	-0.430869528	-0.016515624	-2.977710859	-0.012673085	-1.143485714	0.693767528	-1.704323804	-0.841634244	-1.583373024	-1.63739902	-3.214586959	0.189853961	-2.728833199	-0.10057096	-1.722241204	-0.0581362	0.055625732	2.049204149	0.30503361	0.963967609	-3.634280731	-0.251187226
EfmP.006G04	0.249025951	-0.691007225	0.050324558	-0.686598785	-0.337335898	-0.071898813	0.191901382	-0.037413706	0.068914972	0.161815675	0.016479141	0.231686656	0.157821199	0.288707071	0.405457231	0.606850283	0.046974372	0.27376658	0.147818821	-0.155449064	0.107511017	0.023468851	0.539518588	-0.277513951	-0.164470468	0.069863073	0.32280492	-0.207127734	0.491069656	0.125975862	-0.071723276	-0.089438936	0.482857426	-0.044176493	0.082988684	0.461314391	0.423828229	0.468833236	0.263734613	0.058186568	-0.107332219	-0.224042465	0.218593222	0.214774274	-0.349715631	0.335918653	-0.221182118	0.747383044	0.447170699
EfmP.006G02	-5.179861898	-0.926987452	-4.965240194	1.53532012	-5.174230129	-1.544173298	-5.327592055	-3.585892852	-4.776478327	-2.405752923	-2.213686082	-4.216314749	-2.485739944	-1.764093207	-0.029394042	-3.210153807	1.523270217	-0.909970707	-2.534702542	-1.228721795	0.941164596	-0.687645107	-3.886365572	-4.87977571	-2.257243688	-0.199595303	-1.694183423	0.878305136	-4.491906	1.737487784	-2.223843415	-4.2010077	-4.36997825	-2.510750348	-2.850972703	-1.195354053	-2.925259766	-5.124753921	-5.29608751	-0.257025598	-0.46956701	-4.042854955	-1.705410271	-4.393196767	-4.335650379	-3.131082965	-4.114764151	-4.60670094	-4.587053125
EfmP.006G01	-4.562246957	3.907839801	-4.672346155	-0.263144284	-4.328205982	2.140536484	-4.96139934	-3.180417544	-4.924064124	-3.853642078	-1.995304801	-4.19456786	-2.973743957	1.897750496	1.915828455	1.025450699	-0.34812315	1.457763285	-3.658623104	3.03348705	3.166512926	2.88183772	-10	-4.837208294	-2.474177298	2.872459605	3.193776674	-0.003675652	-4.851998917	3.734620669	-3.037918364	-3.481812659	-4.581267307	0.942625414	-0.215578523	-2.017929604	-3.639166958	-4.25621292	-4.400237624	-0.35800589	3.471939851	-4.23781197	1.647485838	-5.052136447	-4.102636039	-4.25453302	-4.508347391	-4.274106747	-3.84810279
EfmP.006F12	0.079040776	-1.778521403	-0.714729816	-0.229501677	-1.120788704	0.422968885	0.069249372	-0.411534264	0.458401713	-0.439412742	-0.288702417	-0.186128808	-2.216387912	0.31647656	1.51539576	-2.487273477	-0.157444323	-1.744435075	-0.856636679	-0.0612841	-1.371080151	-1.918026447	-0.380297707	-4.319822307	-0.356384277	-2.501479427	-1.126543211	0.070796592	0.295989755	-2.844404875	0.09567521	-1.270072406	0.448340841	-1.77985929	-0.83260701	-2.318476572	-1.879410709	-3.673595621	0.468565701	-2.311103813	-0.485919479	-2.016175823	-0.06822833	0.124275094	1.483555117	-0.028615322	1.110036158	-3.605271826	-0.152865443
EfmP.006F11	1.781913696	-3.104027444	1.82417693	-7.336956895	2.025802633	-2.490248182	-3.100494565	-3.865883781	-3.317973747	-3.272988642	1.852263245	-2.583413496	-3.812773703	-1.919953298	-3.723877208	-3.480758594	1.704947468	-3.314611243	-2.633098533	-2.015555301	-1.181754321	-3.123281495	-3.254257186	2.703424579	-1.663963008	-2.181840959	-3.691061696	2.345768861	1.814577828	-3.260357687	-1.927829611	2.025853566	-3.634499693	-3.367598016	-3.145708968	-2.416956331	-3.77388935	-4.184338632	-3.896318843	-3.218184517	-2.98387665	-3.006964324	-3.794904677	1.931394351	-3.288557838	-3.272384222	2.363175946	-3.481095473	-5.760061538
EfmP.006F10	-0.369490731	-2.23868627	-1.365929741	-0.390293456	-1.669867347	0.687243557	-1.577235017	-1.309622408	0.303066579	-0.81821853	-0.369135859	-0.020042576	-1.635041315	0.330527683	1.785715908	-1.637676789	-0.117161701	-1.977363149	-0.615590572	-0.825248046	-0.828877577	-1.808907482	-0.887350174	-4.213685297	-1.178634216	-1.471530219	-1.18279879	0.137132092	-0.093921065	-2.441119712	0.042540449	-1.550070716	0.476861627	-1.354589446	-0.543591304	-1.65268646	-1.777369224	-2.507143739	-0.394838355	-0.970618927	-0.310911992	-1.851419733	-0.924779224	-1.09735787	0.671067798	-0.619540107	0.374753283	-3.143833389	-0.028443346
EfmP.006F08	0.686622281	-0.18673533	0.604980237	0.039866795	0.619490438	0.136638603	0.52116349	0.14026607	0.6340243	0.874316208	0.557171664	0.793017093	1.52699648	0.087784956	0.729121668	0.793286815	1.13592299	0.777547705	0.437477169	0.297514542	0.182228727	0.602514546	-5.846625645	0.733730992	0.530228412	0.168819836	0.708846688	0.420576008	1.040796281	0.644494654	0.566994851	-3.19558883	1.061887868	0.467182726	0.611560728	0.420776766	0.62705554	1.076329143	-4.38513468	0.188186187	0.402437285	0.111611057	0.513785463	0.914936985	-3.196627271	-3.839741629	0.840964083	1.212896237	1.026092071
EfmP.006F07	-2.8827334	2.687213664	-3.243606593	-2.262842469	-2.759216054	2.581898663	-2.250889652	-3.03178493	-2.749478814	-2.870139648	-1.382523419	-2.848497901	-2.26227362	0.273307297	1.935558108	-1.024260132	-1.951863927	1.193896309	-1.555410159	1.464332409	0.517527071	2.184182706	-2.540721469	-2.558338984	-1.391766445	1.501703887	1.496571897	-1.617653306	-2.522168704	1.495343405	-2.116753625	-2.094251971	-2.094075588	-1.08508278	-1.061994574	-1.272651069	-2.330874091	-1.32556046	-1.696419416	-0.575747166	1.031334588	-2.198909032	2.10350057	-2.233215606	-1.804246027	-2.458255642	-2.58094954	-2.259370264	-2.901101122
EfmP.006F06	2.076303575	-1.06079664	-0.476321364	-3.876702241	1.698315078	0.039735274	-1.190031817	-1.710436853	-3.942667326	-2.64780392	1.369046698	-0.16035716	-1.573625316	-0.205796184	-1.551128249	-1.245732019	1.927228871	-3.253161515	-0.948143379	-1.053850805	-1.001221005	-1.552364512	-3.135695062	2.679825622	-0.253656451	-1.28859673	-1.58602537	0.33697902	2.124475589	-3.787059531	-0.836006349	-0.847820148	-0.592610681	-2.784859558	-1.426297056	-3.130529106	-2.09294359	-4.697549297	-1.07679065	-1.165640577	-1.314856708	-1.361565359	-1.520685648	2.108506036	-0.455167688	-2.672567646	-0.639634971	-3.462863067	-1.193705153
EfmP.006F03	1.350731337	1.467188817	1.31265079	-3.500410772	1.239710636	2.021383072	1.362770444	-3.382679747	-5.180051264	-2.593709133	1.603483043	0.46768247	1.417007275	1.244400389	1.867982451	1.181794308	1.347396135	-2.43112074	1.361137547	1.903247183	0.215984577	-1.047302346	1.248284431	2.1799153	1.780977994	-0.816846508	2.17155611	2.058659933	1.703363102	-1.324873755	-2.486985564	1.747107271	2.175921863	-2.655854201	1.434821126	-3.662028983	-4.236317194	-4.816741237	-3.602406059	-3.165104136	-0.924405937	1.643511265	1.629198465	1.605210579	-3.377525434	1.363461086	1.876062147	-3.98680235	1.665078452
EfmP.006F01	-5.471146737	2.649011732	-4.739369211	-2.196575935	-5.284920563	3.179800071	-5.45153524	-3.860187231	-6.019708868	-3.932812409	-2.13341545	-5.57352528	-4.714417449	-0.442229909	2.296366594	-0.078175158	-3.113010026	-0.425810518	-3.611292425	3.195186879	1.486235835	2.31078146	-5.181319191	-5.42487055	-2.256179971	0.41915878	0.408401945	-3.486785303	-5.561730231	0.603285797	-2.747616136	-3.527228165	-4.212589122	0.098874016	0.671969642	-2.669533372	-3.695494684	-4.055994454	-2.770282088	-2.086806174	0.310116611	-4.312734059	2.714813519	-5.059105378	-4.841799822	-4.405096631	-4.57197862	-5.531088387	-5.974647755
EfmP.006E12	-5.677165025	-1.318833137	-5.558983251	1.714655586	-5.425456811	-1.812188635	-5.387131706	-2.775190874	-5.451933574	-2.685762474	-2.482493064	-1.71849516	-1.860042251	-2.462969176	-0.60241114	-3.181964097	-1.264290308	1.274412956	-3.045863653	1.095412862	0.801139257	0.10939885	-7.104339798	-5.856252821	-2.213407071	0.299871432	-2.305626788	0.922410382	-5.433314055	1.037031219	-3.233338608	-4.102314116	-5.040726222	-2.392247197	-3.252677391	2.074187776	-2.406408536	-5.857761452	-5.853103317	0.642080744	1.338964994	-4.663835954	-2.721202139	-5.933067431	-5.347385888	-4.311475407	-4.531977713	-5.750916119	-5.535224765
EfmP.006E11	-3.644791826	-0.331018345	0.377875732	0.316526858	-0.161599875	0.021310638	-4.0317934	-0.035050201	-3.645735066	0.0643108	0.152076153	0.973586415	0.74169725	-3.125650927	0.473783491	0.721283561	-3.257115808	0.325023283	0.552442359	0.318389454	0.078748679	0.786641388	0.105481657	0.77162537	-1.931283534	0.386942104	0.501084254	-0.138435387	-3.290729192	0.4708255	0.493823381	0.286073758	-2.948277644	0.33143241	0.585197306	0.202787354	0.716514447	1.054169	-3.457658936	0.164790879	0.338198148	0.032117433	0.403817589	-3.588268974	-3.780206189	0.589942983	0.835866165	-3.628096887	0.536652965
EfmP.006E10	1.421246874	-3.011085073	-2.888746123	-3.241336271	-2.819326879	-3.309970332	-5.431548711	-2.792379416	-2.851626202	-2.226146382	-1.707615369	-2.964136459	-3.268883918	-3.498941145	-2.93246442	2.651969582	-2.451727134	2.248675389	-2.575771283	-1.87935354	-0.674456342	-2.501457363	-3.518562448	-3.165838467	-1.976251014	-2.420034737	-3.256762103	-2.921609157	1.452556462	-1.058415123	-1.339533777	-2.731002932	-3.059653759	-3.465898745	-2.778605177	-2.831781215	-2.331650202	-2.057284609	-4.083126758	-2.638059986	-2.917072096	-2.943952275	-3.318190975	-3.354036756	-3.297726058	-3.206622212	-3.472457968	-3.807397991	-3.766340758
EfmP.006E09	-5.039758839	-1.213859574	-5.664412206	1.805008614	-5.140590711	-1.704051601	-5.939353629	-2.374894625	-5.414354293	-2.736108686	-2.250367039	-2.392255678	-2.550177762	-2.557788267	-0.612882561	-2.778215653	-1.583451048	1.314428118	-3.037580317	0.459619834	1.140232163	1.102728756	-6.49495254	-5.735260885	-2.312554248	0.304717665	-1.950263199	0.831203205	-5.191756366	1.325208511	-3.129089922	-4.031303168	-4.829148014	-2.464084737	-2.992221709	2.336346145	-2.349940975	-5.298596667	-5.332881494	1.973868799	1.677231928	-4.762505114	-2.437085719	-5.383051208	-5.068506358	-4.512865758	-4.896850229	-5.584180139	-5.255477623
EfmP.006E08	-5.601317366	-1.57871585	-5.289805085	1.743766163	-5.331728225	-1.415801266	-5.370950838	-2.404950114	-5.386679077	-2.732155009	-2.036994607	-3.051179441	-3.429324924	-2.217707895	-0.469171136	-2.860338039	-2.007267264	1.041063921	-2.886195358	0.926275851	1.062554252	0.914921097	-8.268837048	-5.366581547	-2.460415539	0.641228776	-2.10702951	1.183325077	-5.544759203	1.130231906	-3.117361209	-4.095990743	-4.8322104	-2.725120221	-2.573825165	2.065654182	-3.540942388	-5.521590015	-5.483267494	2.016739563	1.708753998	-5.446196511	-2.11334826	-5.227492539	-5.237018311	-4.748259065	-5.289493897	-5.75114301	-5.179752614
EfmP.006E07	-5.025982971	0.507608622	-4.459787245	0.701502763	-4.190262427	0.441754595	-4.344242436	0.319120307	-5.412970135	-2.43393908	-2.277019695	0.56195347	1.147600526	-3.672276817	-0.871925137	0.593419052	0.4931526	0.893662643	0.63922928	1.415314679	2.140691886	0.384728146	-1.060325476	-2.975267982	-2.351609961	1.751297221	1.407302583	0.77788048	-4.841759133	0.631986802	-3.048241435	1.348026145	-3.676772669	-4.105448295	0.999959501	-4.520670203	0.726932797	-4.117118094	-5.436319605	1.698617828	1.566553561	0.984986842	2.025757034	-3.023451886	-4.080661169	-1.663681801	-3.774464791	-5.383205633	-3.986261816
EfmP.006E06	0.680269973	-0.903249608	0.466272098	-0.779282725	0.605931102	-1.049971084	0.582671298	-0.627619501	0.647017451	-0.606299851	0.252519373	0.085093697	-0.742614246	0.7799816	0.22018064	-0.829025531	0.328859352	-0.788026851	-0.562238124	-0.924979838	-0.873360945	-0.799419296	0.127654053	0.708241814	0.283971774	-1.1142524	0.022910687	-1.812486859	0.611640613	-0.793209047	-0.120494737	0.319777373	0.558629389	-0.65983838	-0.774435587	-0.750423736	-0.752285907	0.934079354	0.213013968	-0.782729823	-1.021915099	-1.106266113	-1.017682446	0.520255398	-0.014467293	0.447389337	-0.005450325	0.782319368	0.587568647
EfmP.006E05	0.314385284	-0.380950195	0.342968155	-0.028966364	-0.110895529	0.108289938	0.370492606	0.086446159	0.596163186	0.133785874	0.406617316	0.201686667	0.01242446	0.376606851	0.439004011	0.168737016	0.450353077	0.001653331	0.29853274	0.333390988	-0.13616787	-0.177565716	0.42567995	0.572680034	0.720538109	0.29607893	0.03241285	-0.36713387	0.434994282	-0.165190292	0.37174322	0.281663853	0.438476348	0.252064975	0.009329276	0.118857865	-0.023195017	0.627940396	0.674846923	0.117194434	0.019896496	-0.000933724	0.100291229	0.377967977	0.20075267	0.362567517	0.480942217	0.738825226	0.494869626
EfmP.006E03	-5.415220983	-1.168400128	-5.006023318	1.689392952	-5.632002412	-1.50166544	-5.624375584	-2.243229678	-5.543849051	-2.696682781	-2.529419677	-2.86040979	-3.222843934	-1.669022523	-0.582987338	-2.382976712	-2.291147462	1.225513879	-2.725982565	0.925802053	1.186956605	1.162918758	-6.627981829	-6.222370946	-2.271105157	0.293232213	-1.753803709	0.846784617	-5.130147996	1.104489953	-3.251538194	-4.000533618	-4.715107344	-2.121186735	-2.259312774	2.171772862	-3.171529041	-5.507875073	-5.792233573	1.906667666	1.787752498	-4.712506328	-2.192761395	-5.757950532	-5.309342394	-4.408995174	-4.579097399	-5.348093692	-5.155011462
EfmP.006E02	-1.297664214	0.173721162	1.093216948	-1.268336235	-2.286173228	1.575557633	-0.977501948	-0.78205713	-1.177462117	-0.34209645	-1.523155827	0.359852165	0.553774895	1.790512339	1.114913188	0.449996674	-1.345359487	0.485463889	1.081984686	1.270739892	0.900181928	0.676085703	1.3338887	-2.068743213	0.613223344	-1.88976719	0.791523481	-1.433179751	-1.422470557	-2.912978155	-1.09948246	1.744573088	1.095566922	0.799920056	0.492653778	0.941963915	0.298296359	-3.414659089	-2.080911387	-2.47455829	1.206404148	0.9657004	1.270707571	-2.217763275	2.949299941	0.973234954	1.468090537	-3.104616738	-2.119658602
EfmP.006E01	-2.568989872	0.703135804	-1.480704601	-0.119665831	-1.657213777	0.675168345	-3.249831296	0.79418694	-0.189808789	2.21139626	1.044024414	-2.260995579	1.398508921	-0.272693126	1.691727231	1.209170971	-1.131075461	0.881893572	0.433881853	0.827863383	1.181074845	-0.439761803	0.702410256	-0.857188591	-1.545986175	0.882874665	1.267417717	0.716633751	-2.005562907	0.479122877	0.853902387	0.553036441	-1.231945586	0.200911344	1.302005293	-0.414217043	0.90662804	-4.611174074	-3.174043756	1.274654129	1.037037273	1.043870369	1.369060143	-1.813471638	-1.428651895	1.298292077	-0.691070343	-3.518942876	-1.012354946
EfmP.006D09	0.863168089	0.540162751	0.111081828	-0.117210184	0.264675	-0.251558052	0.619820323	0.471538938	0.295871091	0.315437254	-0.080245946	0.616394165	0.495266907	0.166511377	0.147461593	0.496073371	0.623712095	0.135218623	0.311650506	-0.167230298	-0.314395356	0.28630341	-0.927450548	0.253500013	0.185921552	0.008287176	0.464337883	-0.118384082	0.724391785	-0.818301787	0.167035292	0.064291232	0.758543758	0.455640992	0.251980494	0.377398705	0.563817526	0.854946739	0.112856232	0.280469339	0.373539127	0.395496445	0.363099775	-0.445289489	1.179105153	-0.74005415	0.279312721	1.048238023	0.579862164
EfmP.006D06	-0.955120987	0.191697443	-0.424086515	0.64850908	-0.534019151	0.233862588	-0.789963005	0.970386827	-2.017228603	-1.283781337	0.120497234	-0.01981527	0.700412522	-1.693908111	1.159970004	0.260718308	0.081910662	0.511157852	0.393972654	1.194803109	1.738043926	1.069518802	-1.183313246	0.496252372	0.107587225	1.441117285	1.628107372	1.195019139	-0.716473339	0.363053223	-1.302444275	1.281105605	-0.434334169	-1.653932093	0.919367498	-1.655326814	0.618977966	-1.909839793	-1.139642087	0.205873338	1.596584243	0.954290365	2.170442512	-0.567273748	-0.950086727	-1.244252845	-0.594235653	-0.790868127	-1.388565634
EfmP.006D04	-3.868624547	-3.263458554	-2.27697439	-3.084136462	-1.788989993	-3.133574359	-4.041576783	-4.487132704	-4.991530156	-2.997258266	-2.315628056	-5.284608445	-3.741189067	-1.750885164	-1.461329881	-3.173476062	-2.903309286	-0.737167329	-1.619200138	-3.915931205	-2.011630639	-3.018568542	-2.974603824	-5.144683092	-2.350537662	-3.670122649	-3.16493404	-1.118450671	-3.946488788	-3.250940392	-2.988952952	-3.439462373	-0.89475521	-3.317900439	-1.726961722	-3.598859709	-3.610499015	-3.683165257	-3.82690406	-2.519271502	-2.94873284	0.360876954	-4.379236436	-3.760973701	-3.695227794	-2.32797288	-1.568990191	-3.717690384	-6.239819615
EfmP.006D03	-0.887887541	-1.041348352	0.531161596	-1.777669867	-1.819096683	0.385952552	-0.328714726	-1.537965434	-0.632531887	-0.375658855	-0.93172178	-0.106449061	-2.489356718	1.428532898	1.261755839	-2.550947162	-0.97057842	-0.214805849	-0.889725262	0.685897134	-1.290912911	-2.19776742	0.068897314	-4.503868233	0.304190578	-3.385584217	-1.473247461	-1.098551201	-0.797637189	-3.56803444	-0.308984738	0.212765766	1.503442808	-2.03038191	-1.355650824	-2.352572961	-2.123080603	-3.917365958	-0.627543443	-3.126300905	-0.20913046	-1.993511697	-0.014952925	-0.712701307	2.983709758	0.151430758	1.188868999	-3.697161297	-1.318514141
EfmP.006D01	-3.460394991	0.543978213	-4.412961651	0.700758157	-3.934487454	0.433858654	-4.125047097	-0.14106453	0.910999145	-1.102374929	-2.324027866	-0.172872667	0.892539181	-3.146765387	1.794318789	0.660815907	-3.108977111	0.554385049	0.716291928	1.430867577	1.385711152	1.144676096	-6.025748853	-4.442973566	-2.290163145	1.786621574	1.374252806	1.266478508	-3.426435028	0.409301252	1.071881227	1.711374346	-3.255947529	1.161133709	0.551857961	1.078616794	1.314675876	-3.481071338	-3.368502063	0.901244941	0.86679222	0.958219285	0.732325255	-3.496698584	-3.10260676	-3.197523621	-2.772910035	-3.790810005	-6.407074893
EfmP.006C11	1.637723542	-3.23007516	0.8440073	0.616315559	0.861461186	-3.892958104	-5.202505988	-4.374888894	0.696039723	-2.810050335	0.883742345	-6.136239716	-3.293722662	0.508315862	-4.409643802	-0.056102116	1.389100771	-4.34321949	0.917526056	-3.69152078	-2.206164333	-3.776724632	-1.370813847	2.086091565	-2.327495226	-3.93967315	-4.499525692	0.933216691	1.788934157	1.916060188	-2.780412639	-3.691540769	-4.091879775	-4.472327639	-4.265676913	-4.147373316	-3.083145983	-5.802817999	-4.650727918	-2.797037866	-2.940133107	0.378748736	-4.420434018	2.028343893	-4.117197614	-0.510721752	-4.02637691	-5.110708626	-4.642007296
EfmP.006C09	-3.372304145	-3.603378659	-2.038668178	-2.651049646	-0.987805422	-3.192047518	-3.232068712	-3.289123218	-4.138839447	-2.757428492	-2.246372984	-4.791893043	-2.391601007	-0.922939977	-1.675986242	-3.223928187	-2.89537941	-0.783620436	-1.552466961	-3.288514144	-2.018797604	-3.000837219	-2.673903359	-4.449039546	-1.460115304	-3.985130469	-3.178286934	-1.431372216	-3.652195042	-3.850415832	-3.039132233	-3.651470687	-0.857877815	-3.403363318	-1.779296705	-4.099531157	-2.926513238	-3.438747125	-3.291755758	-2.912170801	-3.385101912	0.694983258	-3.969649104	-3.714093093	-3.199510017	-2.190534159	-1.39189692	-3.763381757	-3.45030574
EfmP.006C08	-5.418357168	2.299270224	-5.521479532	-0.346270042	-5.204364464	2.671845079	-4.981368539	-3.76866462	-5.680359825	-3.253393961	-2.437607496	-5.643015357	-3.476692156	-1.187244234	0.715093178	-1.676439528	-0.432052635	-0.666877535	-3.795785962	1.332444197	0.957144218	1.739899285	-6.456883111	-5.215167016	-2.469301747	0.561400127	-0.532305961	-0.358954511	-5.246218867	2.802869407	-3.340618911	-3.891271274	-4.571541786	-1.342596339	-1.266233927	-2.232057477	-3.634629622	-5.762939158	-5.774797869	-1.178285073	-0.007621332	-4.95199309	2.235834434	-5.600484352	-4.972009141	-4.286466248	-4.50306537	-5.985997841	-5.346804003
EfmP.006C07	-5.293797072	-0.538300273	0.690415413	-0.37397503	0.279809621	-0.054604421	0.497207221	0.398666388	0.143603684	-0.251497562	-0.007511373	0.113948834	-4.583132597	-3.688602697	-0.266383187	0.015731038	0.040306236	0.033393033	-0.197563628	-0.494284622	-2.087752238	-3.550249457	0.134262266	-0.096568459	0.048141122	-4.282165602	-4.157627233	-0.16163092	-4.975978506	-0.055851915	-0.248361825	-0.102876078	0.352459964	-0.027276629	-0.28972691	0.191374724	-4.160217926	-4.185456477	0.866590533	-0.16167506	-4.423368389	-0.127697359	-0.035548168	-4.903545129	0.666042591	0.213215231	0.523746852	-4.538495174	0.153188945
EfmP.006C06	0.747650324	0.286974527	0.408973164	0.802154131	1.024105931	0.258581535	0.295607487	0.841222736	0.116489284	0.170360525	0.280422303	0.178726482	0.338122634	0.19328539	0.165109057	0.1311963	0.156377216	0.461968895	0.155820656	0.190990379	0.031159545	0.238022005	0.062149143	0.560098063	0.415048027	0.054034172	0.370723377	-0.647098159	0.534933101	0.12520559	0.235154909	0.070757305	0.485347383	0.495075799	0.195894807	0.281201778	0.459961286	0.46875988	1.026214789	0.298658817	0.058037211	0.139844316	0.287445749	0.856115534	0.675378531	0.763308759	1.035317003	0.260611574	0.771442447
EfmP.006C04	-3.211040479	0.616535877	-3.55938944	0.080522	-3.244075209	1.302073959	-2.763559715	1.099511006	-4.249162974	-2.144086121	-1.866579883	-0.230028736	1.139393219	-3.193082137	1.435861524	0.21662334	-2.429053349	0.709517021	-1.150152578	0.115526568	0.982347812	1.720283323	-0.204914948	-3.589412977	-1.634693459	0.935535119	1.569783339	0.212392317	-2.350664876	1.442150372	-2.607299033	0.412282624	-2.678247335	1.004112557	0.08106492	0.83895135	1.542180146	-2.309919547	-3.575262051	1.468246261	0.04382941	0.338461628	1.514900612	-3.146760627	-2.125243925	-0.59190756	-2.769509232	-2.165602757	-0.939458545
EfmP.006C02	-5.871073683	-0.869799978	-5.558341174	1.298301037	-5.640481003	-1.744911843	-5.595724873	-2.380812949	-5.723909194	-2.97226837	-2.572670201	-2.107800186	-1.608479842	-1.972605404	-0.450280471	-2.614931611	-0.792352115	0.924991665	-3.119281203	0.270916344	1.091912871	0.108581275	-7.577912813	-5.678156267	-2.296091333	1.469328257	-2.28437567	1.26122911	-5.101645271	1.244102962	-3.437455923	-4.012315839	-5.06636705	-1.532593848	-2.661174989	1.83668893	-1.650100502	-5.903752965	-5.712571918	1.765602433	1.032901401	-5.31731167	-2.134730404	-5.81980273	-5.114490514	-4.840849335	-5.001137886	-5.292217139	-5.438312322
EfmP.006B10	-5.121163913	2.799980336	-4.389530411	-0.551117665	-4.986859186	1.468911179	-5.424642065	-2.07136939	-4.596589404	-3.196979397	-2.179063159	-4.690779947	-3.854543444	0.342003178	0.340069402	-0.692446703	-0.670921467	-0.887061053	-3.718475518	1.06301335	1.89951677	2.22550187	-6.279932675	-5.46111325	-2.355770035	1.55573596	1.032218525	-0.50123375	-5.050716967	2.5998114	-2.660304752	-3.547425918	-4.226146096	-0.609157011	-1.830608905	-3.078152441	-3.33449234	-4.515267588	-6.545813697	-1.560440572	1.012124914	-4.366623267	2.040920673	-4.528813446	-4.530073124	-4.595451471	-4.130941006	-4.563188469	-5.235372325
EfmP.006B06	-5.31894614	2.851151983	-5.38611508	-0.892269991	-5.006274392	2.398426571	-5.203598636	-1.578696514	-5.913383981	-3.48086285	-2.026999075	-4.271822843	-4.058112446	-0.382879349	1.808793279	-1.078220557	-2.543262047	-0.36893875	-3.529655819	2.997502651	1.93458726	2.21173972	-6.382612061	-5.228473846	-2.075235837	1.64953996	1.738134716	-1.714986176	-4.785763138	1.64411652	-2.825117954	-3.460824857	-4.57851915	-0.366502614	0.126390658	-1.382388798	-3.964741073	-5.208567324	-5.045177854	-0.924351693	1.556722417	-4.345328313	2.500624432	-4.946027136	-4.903108998	-4.345022124	-4.289729217	-5.381763772	-10
EfmP.006B03	-1.132106675	-0.922530523	-1.601805451	-0.230838666	-0.508057945	-0.84913118	1.276729606	0.475807188	-5.426267402	-0.065099059	-1.130978822	-0.111477002	0.692352893	-0.264760632	-0.19792334	0.260354534	-1.319329254	-0.320861935	-0.19020009	-0.845315097	-0.331577416	0.531989353	-1.78613428	-1.666006576	-1.932583509	-0.547574215	0.132863084	-0.653433006	-1.347172329	-0.053438487	-2.493717473	-0.203675022	-1.990020956	-0.075393298	0.035225907	0.036331357	0.774657661	-3.496319975	-3.814409284	-0.213501583	-0.251782339	-0.00142678	-0.286123517	-2.139650559	-1.090980977	-1.121153747	-3.256924772	-2.845175311	-1.388667842
EfmP.006B01	0.890677664	0.446107516	0.241950452	-0.765775098	0.305721864	-0.166480852	0.335767353	0.095481766	0.794940081	1.237718563	0.048167595	0.487447283	0.613587891	-0.047989253	-0.98689602	-0.505657216	-0.018462028	0.372939304	0.058489044	-0.295452225	-0.342147195	0.750431514	0.311315614	-0.056820747	0.025432986	-0.13860443	0.35966339	-0.104439584	0.786576524	0.133456934	-0.11247481	-0.30281383	1.315942991	0.326248931	0.27591449	0.130807418	0.704931801	0.845623855	1.060658184	-0.154382811	0.034959908	-0.213836905	-0.41523005	0.452806588	0.843862078	-0.102092219	-0.018845283	-0.465469159	-0.83471658
EfmP.006A10	-0.93850749	-0.753654738	0.520629786	-1.558188595	-1.930587066	0.66261907	0.229550361	-1.287846665	-0.34182351	-0.305955612	-0.947682434	0.042948935	-1.485758564	1.605008928	1.286545667	-1.551972614	-1.204974864	0.157889339	-0.301981346	0.751219139	-0.399715374	-1.598605152	0.207668376	-4.344778771	0.352704794	-3.147238664	-1.070340762	-1.805052399	-0.957231305	-3.318403365	-0.564805884	0.413585383	1.246149963	-1.35210584	-0.969224405	-1.294677837	-1.629973337	-3.479457357	-1.179563985	-2.83598455	-0.104111608	-1.31077613	-0.01926184	-1.040294683	2.541662642	0.187026353	1.186943534	-3.948455061	-1.287515402
EfmP.006A09	0.375460361	-0.505261831	0.360762686	0.308493317	0.438645652	0.188753042	0.086452766	-0.058672605	0.274939532	0.200487508	0.34788559	-0.201026409	0.068265251	0.133306615	-0.193037018	-0.181070069	0.069160811	0.042527426	0.180141755	0.50410319	-0.114131959	0.057861045	0.385189316	0.527071351	0.651837399	0.421467108	0.227732159	0.060258442	0.425284459	-0.040184153	0.637415728	0.314677364	0.389858356	0.322818483	0.121374634	0.087341273	0.113295501	1.263586195	0.286038012	0.007568311	0.079746115	0.144196815	0.117040844	0.412749712	-0.053979322	0.382613747	0.161197078	0.145454334	0.292995852
EfmP.006A06	-5.434382531	-0.914659849	-5.367149031	2.078732544	-5.152821875	-2.27712923	-5.627805058	-4.61503455	-4.903345185	-2.627267524	-2.280835305	-1.770696467	-1.496236317	-3.456664134	-0.856146921	-3.561321019	-0.319488061	0.850882331	-3.046954365	1.31869808	0.728585942	-0.388578081	-6.12241437	-5.528257748	-2.140030421	0.848795691	-2.631847856	0.964449857	-5.021541598	0.735386824	-3.068357858	-3.673373807	-4.49223389	-2.070993294	-3.222849153	2.14089116	-1.730449474	-5.951635579	-5.362766874	1.726033591	0.4189657	-4.883899991	-2.958617988	-5.331181279	-5.071133854	-4.155895009	-4.711633894	-5.499417573	-5.476176024
EfmP.006A05	-1.358718706	-0.848497912	-1.291336626	-0.583351655	-0.647296646	-0.591488904	0.894196346	-0.234413197	-4.96900247	-0.313740647	-1.173632715	-0.782175182	0.09073241	-0.314371806	-0.262571236	-0.145313596	-1.324372103	-0.716476497	-0.435313997	-0.382521997	-0.002323129	0.066817753	-1.168364764	-1.615824208	-1.55162509	-0.110696609	-0.172075764	-0.669631396	-1.502233221	-0.471249984	-2.233036823	-0.388156591	-2.283373152	-0.126238097	-0.073412658	-0.275362087	0.504272804	-3.184934088	-3.02442606	-0.05370664	-0.037929388	-0.203452541	-0.572115842	-2.294284843	-1.08155792	-1.107868657	-2.458452841	-2.806925073	-1.038246048
EfmP.006A03	0.648931447	-0.362631947	1.167442718	-3.429951517	0.892993133	0.476935729	0.526232703	0.287582798	0.950675044	0.093472024	0.619465298	0.343657821	-3.496009831	0.70843735	-3.721238152	-0.153479718	-0.01129774	-0.218693469	0.620688545	0.24556208	-2.372012098	-3.727991075	1.229711102	0.918071173	0.913162196	0.470560675	-0.029581179	-3.953687168	0.501593657	-0.396230384	0.839571772	0.515016655	0.434983576	0.166048914	0.099750879	0.186094582	-3.303996289	0.742361975	-0.332311825	-3.080176393	-3.592230152	0.449557205	0.261369641	0.396207098	-3.895184972	0.263548846	-0.255038625	0.395775345	-0.024803869
EfmP.006A02	-4.132913902	1.826662737	-4.530433508	-3.031865215	-3.914909118	1.160564753	-3.584749013	0.774207658	-2.2928801	-1.733959503	-2.289730061	-1.891380933	-1.685199108	0.226343496	0.978544043	-2.181104974	-3.02865743	-1.486798233	-1.330310144	-2.424351326	0.723701558	0.921203391	1.441974776	-5.107555045	-1.261398391	0.974541179	-1.871504132	-2.13980653	-4.025476	-4.464042918	-2.406276095	1.074261574	-0.639942091	-2.530392616	-1.699706078	-2.569371162	0.858731206	-4.211566777	-4.272764361	1.199612988	-3.207359319	-1.856490553	-2.393269685	-4.650754856	-4.21414634	1.79977925	-0.708634001	-5.058999193	-4.571215983
EfmP.005H12	1.589757135	0.335036554	0.875863301	1.336729084	1.130328676	-3.862442862	-4.577873137	-4.487937994	3.313406655	-1.831556666	1.183097924	-4.411578247	0.527857793	2.374176855	-4.153120805	2.817832955	1.490599458	-3.649656022	1.395956205	-3.561434478	-1.927021849	-4.30355164	1.44589929	2.300936116	-2.304899585	1.738210312	-4.50615669	1.694361543	2.053583153	1.900222913	-2.959997598	-3.429742682	-4.348493992	-4.06504516	-4.198181751	-4.276968299	0.512498655	-4.939913422	-4.83000346	0.691766673	0.566698232	3.336573872	-4.71935011	2.070056355	-4.260847401	1.416329849	-3.991238525	-4.560615691	-6.219112369
EfmP.005H11	0.107790924	0.20109904	0.025277857	-0.554654084	0.095448881	0.168542347	0.388050458	-0.250895797	0.414868427	-0.212832084	-0.090276745	0.247118353	-0.035467184	0.151681734	0.025198962	-0.059571723	-0.010040272	-0.093355767	0.103687162	-0.215240912	-0.490667832	-0.201918286	-0.096125337	0.1204491	-0.079271367	-0.205941877	-0.286416907	-0.240713014	0.306001691	-0.095352338	-0.123361749	-0.164031061	0.315783232	0.032155428	0.028234622	-0.134356445	0.016998799	0.418108734	0.521323623	-0.178948513	-0.046621856	-0.202896237	-0.229457145	0.045057849	0.414907426	0.058189862	0.324049286	0.289234979	0.250482088
EfmP.005H10	-0.367967007	-0.993381633	0.327279645	-1.20458131	-1.797949446	0.887090866	0.365622165	-1.490601167	-0.156534585	-0.392195729	-0.74259428	0.208486987	-2.101805158	1.313828201	1.705797771	-2.011916045	-0.605295299	-0.290667119	-0.721007546	0.697341584	-1.003318883	-2.10847452	0.298039533	-4.560279351	0.106168084	-3.7726677	-1.264384457	-0.499144545	-0.598271611	-3.079663322	-0.461951776	-0.203576907	1.202667264	-1.855274143	-1.208094712	-2.118663035	-1.977101639	-3.689955895	-0.204613107	-3.081129041	-0.045855948	-1.798971028	0.082997859	-0.427968947	2.827521108	0.170453039	1.297489296	-3.843891331	-1.001097386
EfmP.005H09	0.365262217	0.144269578	0.664997153	0.610379896	0.910664332	0.326896326	-4.036394602	0.610685824	0.582428583	0.14623822	0.627396738	0.163076195	0.067584484	0.350387591	-0.073692237	0.141581658	0.208791424	-0.058661547	0.217456743	0.468648675	0.088682836	-0.012893648	0.791317362	0.365020936	-2.425781796	0.304319234	0.103292029	0.541102027	0.460381681	-0.071487073	0.544489928	0.641007251	-4.748643264	0.365304665	0.018380601	0.019331074	0.004077238	0.329688246	0.578325572	0.067701774	0.227719774	0.509093435	0.164266143	0.531351591	0.824799214	0.232750098	0.628578422	0.670698149	0.430176723
EfmP.005H08	-5.228207518	1.485766332	-4.720168395	-0.61894022	-4.753304306	2.89752587	-4.926415961	-2.734048288	-5.30874514	-0.192147971	-2.188534907	-5.096048036	-3.995340761	-0.793885091	1.341654907	-2.47652111	-1.466404397	-1.1504716	-3.697915521	2.034869842	1.432361698	1.552110364	-6.004959237	-5.812149964	-2.400381263	1.60315233	0.296006106	-0.783255826	-5.074142718	1.763231399	-2.812782305	-3.611698949	-4.963046093	-2.203407513	-2.239213478	-2.549267153	-3.92588711	-5.544975895	-5.354083323	-1.657274922	0.175814586	-4.526411876	1.421021169	-5.430784065	-4.820803123	-4.39989739	-4.722761596	-5.041309986	-5.615154408
EfmP.005H06	-3.593026083	1.357333372	-3.904479774	-1.897929937	-3.395789447	1.139426514	-2.978227313	1.221646247	-1.872269793	-1.799892573	-1.286483993	-1.785865439	-1.494874505	-0.030442409	1.220008391	-1.925402631	-2.734793877	-1.407785593	-0.962204734	-1.863616481	1.293037959	1.179946309	1.675332568	-4.136425423	-1.219825924	0.902160883	-1.384687752	-0.891452481	-3.329432098	-3.288448361	-1.510100632	1.265304081	-0.475779946	-2.292954759	-1.151566116	-2.282959878	0.819317282	-3.755011381	-4.10013309	1.032027648	-2.108067441	-1.434327475	-1.3710206	-3.798898722	-3.621974883	2.110702107	-0.116075518	-3.738691793	-6.835794187
EfmP.005H05	1.407172347	1.392482525	-1.917783709	1.328051819	-2.373786172	-1.937204014	-2.536902622	-3.214200497	-2.033585094	-2.427284079	1.144775843	1.319921515	-2.443067346	1.884734554	-2.395928128	-2.402495719	0.999765195	-2.119484455	-1.736296011	-1.059019109	-0.52112259	-2.095687784	-2.614068245	-3.498256404	1.461433509	1.235392009	-3.354957213	1.716824754	2.104011196	2.10397294	-1.702889489	-1.700936522	2.356416368	-2.535068116	-2.100220216	-0.995046865	-1.613795669	-2.443904038	2.704570746	-1.613186695	1.668456363	2.046124014	-3.623756534	1.727043093	1.756236704	-3.052109529	-2.569772548	-2.960625643	3.687725641
EfmP.005H03	0.074742327	0.144354542	0.230174001	0.317997333	0.727366055	-0.235944704	0.833284179	0.072750003	0.221722295	-0.257314597	-0.225742989	0.286268808	0.086534614	-0.42037645	0.005351759	-0.057783221	-0.066024094	0.12272846	0.21272664	-0.402389841	-0.425578275	-0.060351348	0.38001141	0.008556941	0.424980096	0.065799488	-0.128030736	0.08442704	0.51302118	-0.116902178	-0.084001063	-0.27744062	-0.176343386	0.070146762	-0.155030944	-0.161061014	-0.014041432	0.388949249	0.553111046	0.03009779	-0.191283565	-0.261119783	0.084809291	0.303098419	0.454840795	0.234597498	0.241286268	0.269286681	0.132450031
EfmP.005H02	0.381048405	-0.269278915	0.371050452	-0.287069679	0.148956751	0.050493448	0.326707293	-0.059261321	0.430622982	-0.127835768	0.343055057	0.09436105	-0.050291597	-0.264261121	0.002745738	-0.098740527	0.142226495	-0.052339397	-0.031337866	-0.056038372	-0.104363553	-0.256587652	0.496794662	0.182287328	0.227611999	0.24125048	-0.202404719	0.006486381	0.18302805	-0.065056023	0.432889394	0.326343652	0.200170282	-0.000588751	-0.134002408	-0.280466636	-0.21485403	0.327643388	0.256221405	-0.155574583	-0.225982572	-0.151157915	-0.097938038	0.112892955	0.068159528	0.076148347	0.101513675	0.323558904	0.073171574
EfmP.005H01	-5.097181133	-0.673607604	-5.058280857	1.534934723	-4.212246979	-1.081343792	-5.187284685	-3.749952554	-4.98309458	-2.59524847	-2.355593308	-5.298638734	-3.730116966	-0.852930235	0.65705605	-2.377703418	2.665204262	-0.361667486	-3.018481885	0.088148076	0.882729108	-0.391483271	-6.158510017	-4.865080569	-2.523759574	-0.234693482	-1.198210454	1.4221201	-4.759532472	2.236338228	-2.618159247	-3.745507261	-4.395413473	-2.721127129	-2.238909516	-2.446579658	-3.540503496	-4.922583541	-3.999466745	-2.041454067	-1.661868441	-3.593990571	-1.06715095	-4.6190984	-4.989855114	-2.939383854	-3.450768253	-5.120870407	-5.110118888
EfmP.005G12	-1.705265099	0.33724813	-5.478376755	0.839320503	-4.021297845	-5.317907965	-5.811524026	1.624001975	-1.483686	-2.688068058	-0.896677631	0.567407664	1.423771673	-0.719334065	0.983860735	0.608406482	-0.800924691	-6.523997765	-4.429461242	1.1239118	1.117765752	0.286936806	-1.534307792	-0.687446142	-2.402008618	0.309079876	1.561662087	1.382307424	-1.709674126	-4.597817012	-0.372466223	1.161792131	-5.570275752	0.921117925	1.572488557	0.676281148	0.836870905	-6.454940339	-6.307394394	-0.174971652	0.726695206	2.563583784	-4.167272279	-6.844349507	-5.863582974	-1.24038965	-5.293063944	-5.936278023	-6.040127864
EfmP.005G09	-5.262294272	2.557955075	-5.050336706	0.077522314	-4.653346871	2.890894611	-5.502112027	-3.022259419	-5.464123538	-3.013280386	-2.225795045	-5.252152998	-3.520597662	-0.848459484	1.000810338	-1.581812343	-1.02847654	-0.695737805	-3.79610689	2.025921458	1.591748832	1.682480395	-5.772480407	-5.336105707	-2.305611799	0.676550521	0.885097513	-0.666684616	-5.239883897	2.405147073	-3.06177004	-4.180898337	-4.462663366	-0.733625132	-0.630469668	-3.101324216	-3.750592314	-6.266040961	-6.05264872	-1.540281317	1.073417297	-4.134278727	2.590711421	-6.052578381	-4.968620785	-3.936253023	-4.339343749	-4.215338561	-3.908247626
EfmP.005G06	-2.940936743	1.286347462	-3.40913535	-1.846966567	-2.938500812	1.80555186	-1.983649266	1.137147304	-1.977897178	-1.494501854	-2.191680476	-1.944262952	-1.076931382	0.014836636	0.555682372	-1.898029211	-2.339300972	-1.366157278	-1.028858096	-1.917235494	0.921043264	1.038719443	1.455774654	-3.419063838	-1.094163484	0.959798046	-1.345022338	-1.670142282	-3.32879199	-3.200928913	-2.045578556	1.141076391	-0.428447178	-1.724882138	-1.340377273	-2.148890585	0.897368988	-3.703901127	-4.111992655	1.081879333	-2.331720961	-1.608797045	-2.102919053	-4.632079828	-3.088279609	1.829004432	-0.256834348	-3.274679233	-3.467871054
EfmP.005G05	-5.689814151	-1.468933437	-5.301557756	1.751937637	-5.468209551	-1.965024693	-5.61925063	-3.137072786	-6.102509231	-2.607416601	-2.636933891	-2.465735098	-2.613180095	-3.147200858	-0.699954881	-3.06082725	-1.654637985	1.223969458	-2.881799438	1.241942031	1.317599295	0.824236185	-6.970948059	-5.337888778	-2.476154716	0.136093427	-2.182149075	0.517483106	-5.50894596	1.556943756	-2.55859242	-3.544108718	-4.351903076	-3.49361459	-3.018673646	2.796355225	-2.174367682	-5.743149658	-5.893172028	1.807912026	1.896502107	-5.5334026	-3.249263705	-5.526922565	-5.325371699	-4.527612105	-5.92256541	-4.856055043	-5.90332502
EfmP.005G03	-1.338687091	-0.684124432	-1.616777861	0.073992365	-0.729801738	-0.589519098	0.970792723	0.175525196	-4.400498802	-0.047529967	-1.117087498	-0.514155635	0.466537966	0.204515674	-0.349590995	-0.047121361	-0.936881275	-0.472238203	-0.417746128	-0.555125964	0.09353882	-0.356047286	-1.336068067	-1.778597005	-0.849646383	-0.195491743	0.0384682	-0.718277996	-1.336317621	-0.348878361	-1.971630786	-0.284698276	-2.190157661	0.09657491	-0.004702263	-0.047142682	0.579199889	-3.054146203	-2.946930429	0.116620724	-0.276790476	-0.138722323	-0.527964241	-2.186575449	-0.998209819	-1.114704285	-2.108779471	-2.448854231	-0.84339502
EfmP.005G02	-3.704734573	-3.575343081	-3.885983841	-3.450210816	-3.976266724	3.272065318	-4.286001943	-3.282438228	-3.792551925	-3.181568505	-2.03531465	-4.545448514	-4.291431588	3.255954952	-4.171529926	-4.743626532	-3.490338526	-4.115276696	-1.685780669	-3.382498008	-1.40655806	-2.858065523	-4.60747494	-4.844389275	-2.097006181	-3.546011557	-1.386788633	-4.312758973	-4.414509308	-1.353739067	-2.67417041	-2.565610208	-3.759589748	-4.449491051	-4.090072797	-3.451652456	-3.859040113	-4.478320346	-5.003355627	-3.906670119	-4.132139998	-4.541180821	-3.253930544	-4.834692811	-4.13697249	-4.576203375	-4.972196178	-2.729460683	-4.465189067
EfmP.005G01	1.494374995	2.529050585	1.383596089	1.1410301	0.855877869	-4.298754236	-5.328539124	-4.648371829	3.734987227	3.391118118	1.179021743	-6.286397356	2.545322515	2.562555632	-4.774439751	3.088853697	1.30435357	-4.288586623	1.414703145	-3.958846648	-2.179868029	-3.718455685	1.653678944	2.281092217	-2.464184461	2.240098779	-4.674690908	1.961448874	1.540090984	1.943342784	-2.413060331	-4.133388602	-4.437659518	-4.246193088	-4.417888536	-4.687669663	2.267954385	-4.128470452	-4.216298255	2.703204653	2.356330762	2.835330461	-4.127668591	1.531526298	-4.285470411	1.210931485	-4.4916719	-5.273636952	-5.277559234
EfmP.005F12	-4.406583742	-1.908505339	-4.833126365	1.869137669	-4.18787926	-2.26878312	-4.438090225	-3.928506269	-5.225035699	-2.523686433	-2.189896354	-2.803568809	-3.285514366	-3.607808764	-0.625525029	-3.496738078	-2.509895157	1.520427444	-2.728585129	0.253987154	0.719518707	1.26793892	-5.75846802	-5.030424653	-2.285267636	-0.128174707	-2.517911806	1.080625057	-4.799399338	1.227608598	-3.050044746	-3.735467043	-4.505731898	-2.890441124	-3.246348305	2.59830629	-3.196812403	-5.180203006	-5.567717274	1.969700489	1.612513385	-4.569921896	-2.933788227	-5.675607559	-4.915653301	-4.494640201	-4.968581825	-4.898545613	-5.282763499
EfmP.005F11	-5.367575139	-1.565411406	-4.736077778	1.669912179	-5.176315385	-1.902318676	-5.224448571	-3.781806656	-5.623571526	-2.734062156	-2.352163471	-2.73079834	-3.375775523	-3.08208478	-0.648032296	-3.156379143	-2.334962899	1.288287663	-2.911604042	0.756416865	1.118815109	1.031750013	-6.521058322	-6.004319581	-2.337001843	-0.16462171	-2.33681071	1.103645246	-5.549629691	1.041088498	-3.28614789	-3.997778558	-4.776176152	-2.855133882	-2.897823827	2.590239346	-2.811847996	-5.385229746	-5.453673697	2.007741371	1.752320663	-4.772647119	-2.75973674	-5.852125395	-5.222205154	-4.633479123	-4.821580933	-5.554397246	-6.217450714
EfmP.005F10	0.619106108	0.357712183	-0.044099799	-0.060808853	-0.035913403	-0.267487394	-0.134526251	-0.200813334	0.464337139	0.327688789	0.050821369	0.343576378	0.470268665	0.194710457	0.357829625	0.815101369	0.546228213	0.234562622	-0.012519133	-0.560900549	-0.672253804	0.262599861	-0.652376715	-0.179270567	-0.042837529	-0.472846091	0.049341275	-0.39902742	0.501479936	0.55199861	0.071097714	-0.321743202	0.740782207	0.27783049	0.064147925	0.505836604	0.417685145	0.62084002	-3.091067598	0.047393046	0.084875184	-0.08417207	-0.030543993	0.338565682	-4.281344991	0.205952203	-4.188097657	0.665390233	0.62577714
EfmP.005F09	-1.255417462	-0.597539494	-1.279039063	0.252616777	0.021232421	-0.59566268	1.376867747	-0.128902114	-4.525902719	-0.160296513	-0.73562963	-0.6089625	0.501778881	-0.400847192	-0.355584534	0.134667776	-1.163947261	-0.483373077	-0.237289923	-0.10794554	0.235805654	0.199436959	-1.060585295	-1.599532999	-1.640286137	-0.033970366	0.136427783	-0.118727604	-1.508774353	-0.495084173	-1.810356483	0.034521181	-2.248412763	0.436967381	-0.102276702	-0.154310758	0.314083926	-2.988594273	-3.062427984	0.132803131	-0.218642671	-0.058064061	-0.107530901	-2.244565888	-1.178361254	-0.884459263	-1.994445168	-1.74957515	-1.078855834
EfmP.005F08	-1.10233033	-0.448117474	-1.056348074	-0.346561119	-0.276644488	-0.204558448	0.674232543	-0.4112634	-2.58114642	-0.095518285	-1.06106869	0.479235949	0.402342529	-0.051845899	0.117969668	0.30624983	-0.796179309	-0.349381348	0.487205112	-0.655195701	-0.301035429	0.289011413	-1.195194788	-1.38805536	-1.131112444	-0.349390305	-0.210359959	-0.779535367	-0.883986113	-0.210911862	-1.742544282	-0.780708672	-1.496796167	-0.053727113	-0.147319214	0.121483447	0.590400901	-1.576938014	-1.522255934	-0.094061316	-0.017590896	-0.136984298	-0.560849338	-1.459147953	-0.726177128	-1.000641185	-1.291550329	-1.345758972	-0.479507591
EfmP.005F05	-3.281058523	-3.586260644	-2.387991533	-3.046222967	-1.405262719	-2.732995109	-2.744063275	-3.440605954	-4.885654954	-2.548020838	-2.110213087	-4.930537712	-3.16833187	-1.651673385	-1.154337657	-3.048321474	-2.367736889	-0.480675454	-1.589734074	-3.485816057	-1.504734249	-2.763200646	-3.329008543	-5.426564839	-2.325993807	-3.781318585	-3.216522271	-1.041118117	-3.092759844	-2.675490946	-2.831081963	-3.22203352	-0.081919139	-3.413856487	-1.499698983	-3.648874485	-2.476543413	-3.573992042	-3.373730958	-2.373397075	-3.486945809	0.420939454	-3.878322003	-3.644272693	-3.362508893	-2.125876543	-1.639684942	-3.118743356	-5.180882887
EfmP.005F01	-1.699432212	-0.87247647	-1.597851344	-0.108144578	-1.109665248	-0.672789374	0.803004003	-0.032318535	-5.34995003	-0.224701111	-1.279194278	-0.576080766	0.331047274	-0.594482355	-0.024632582	0.282261314	-1.478163421	-0.647639127	-0.422401488	-0.886869354	0.207471863	0.194819021	-1.348642525	-1.658466415	-2.059554241	-0.582262605	-0.130409131	-0.62886858	-1.866636344	-0.171454728	-2.639267082	-0.533616552	-2.278783183	-0.190651166	-0.069776571	-0.463278097	0.682851977	-3.205110614	-3.315535045	-0.23769523	-0.4154139	-0.167644001	-0.667256394	-2.237637631	-1.395951486	-1.136531382	-2.652812005	-3.277977283	-1.462482952
EfmP.005E12	-5.045740996	2.236746774	-4.685436694	0.085296832	-4.635064523	2.096111972	-4.820120026	-3.961856693	-4.710691234	-2.947399708	-2.404571215	-4.769161091	-3.865521885	-1.757158425	-0.934435884	-3.257281081	-0.051341263	-1.2234638	-3.518736349	-1.497113128	0.848468183	1.487243767	-5.688716619	-5.586872686	-2.56194564	-1.642076897	-1.506460723	-1.199512364	-4.586315411	2.492481674	-3.035168153	-3.496059262	-4.09493408	-2.857975485	-2.752804737	-2.136029967	-3.796160829	-5.181502577	-4.806769032	-1.438747184	-0.808304972	-4.149535515	2.22106622	-4.960433768	-4.406923563	-3.734131904	-3.873036887	-5.148923814	-4.859270991
EfmP.005E11	0.780120587	0.232963384	0.087301073	-0.35527089	0.002094499	-0.495502422	0.327281618	-0.27698432	0.242800753	0.361969359	0.123086619	0.455071509	0.278401904	0.169259147	0.25320615	0.532300159	0.73571297	0.330161431	0.130305655	-0.376094468	-0.233271752	0.381627092	0.419483914	0.478511587	0.256769566	-0.330370169	1.068486437	-0.83651394	0.750082415	0.287962111	0.188418979	-0.101250882	0.984030112	0.504051925	0.181060236	0.331992765	0.493278291	0.669921624	0.731325638	0.20460645	0.312215056	0.14502397	0.325855187	0.753176664	0.671248042	0.582568133	0.34949739	0.7271197	0.484770938
EfmP.005E10	-2.325426302	3.037406636	-2.451251142	-1.944939809	-2.928646061	2.448415766	-3.057292721	-2.947368346	-2.239353742	-2.457861025	-1.490032334	-3.801293876	-2.531690841	1.369003306	2.57369699	1.021975561	-2.251286149	1.432610678	-3.345088412	2.799213688	1.668808792	2.339040609	-3.448217505	-2.881999754	-1.563217103	1.797607477	1.840269013	-2.90008984	-3.490641535	2.115632569	-3.008756323	-2.690734876	-3.189408407	1.035310306	1.217839284	-2.341551795	-2.744829628	-3.142453349	-3.228113512	-2.121101196	1.53627832	-3.763891689	2.219518727	-4.215386023	-3.399715534	-4.129201804	-3.547966856	-4.266759647	-4.308802207
EfmP.005E09	-4.190791773	2.261272297	-2.962457001	-0.896286914	-2.821346818	1.065367094	-3.668964094	-1.831512397	-4.844662929	0.199794762	-2.201950393	-2.254260333	-3.786051063	2.51077401	-0.930776042	-4.371282609	-3.264088436	-3.733664861	-0.7019802	-1.990505806	-1.097567333	-0.277743128	0.792492228	-3.053185132	-1.907299593	-2.219149877	-0.015340402	0.802064702	-3.619955721	-0.879519667	0.641307575	-2.459392157	-0.423650557	-3.436866149	-2.69405573	-3.60038945	-3.895012471	-3.363564468	-4.807177655	-1.862454242	-2.19352135	-3.692701787	0.686346734	-3.867900544	-3.606491982	-0.29772084	-3.69098137	0.421169433	-3.330150153
EfmP.005E07	0.391446524	-0.526233899	0.474821331	-0.136400834	0.171703647	0.013390584	0.195389921	0.255584931	0.279367562	-0.010138566	0.027348785	0.143963058	-0.139534448	0.009472039	-0.018081158	0.304766629	0.051466349	-0.123190939	-0.110718012	-0.251483591	-0.337683005	-0.15250199	0.140245178	0.228469376	0.16908783	-0.11860317	0.026815265	-0.618085383	0.23093868	0.072991676	0.026549617	0.075070492	0.286960962	-0.072616887	-0.113685813	-0.074808936	0.118282429	0.307275853	-0.0053076	-0.219547637	-0.126559866	-0.185948659	-0.146464325	0.164648551	0.176103388	-0.111465775	0.204956393	0.356375494	0.172643897
EfmP.005E05	0.436752218	0.337303499	0.245837774	-0.302223194	0.280000731	-0.205353205	0.079019547	0.135123073	0.294703601	-0.043458081	0.15937826	-0.0013269	0.14103267	-0.079685845	-0.099526215	0.303328884	0.22188381	-0.10300266	-0.173584089	-0.173698149	-0.331774288	0.003107526	0.346084839	0.046822152	0.292250175	0.077861434	0.556752818	-0.302311845	0.348690847	-0.112520178	0.367275667	-0.051920448	0.353639333	0.036964178	0.058752823	0.186382015	0.061126464	0.475804821	0.730186145	-0.167385522	-0.13985685	-0.114885492	0.005430281	0.352404365	0.101360233	0.036209708	0.390555362	0.425607756	0.230703934
EfmP.005E04	-5.25690149	-1.940555303	-4.662435261	1.803481236	-4.756811795	-2.429124811	-6.302592783	-3.966250178	-5.280869928	-2.850950149	-2.748557963	-4.507144568	-3.751889707	-3.396241726	-0.154392914	-3.76316689	-2.574322745	1.600009959	-3.166418695	-2.774193145	0.820424404	1.255977221	-7.9214628	-6.829048934	-2.64279741	-2.322464332	-2.414894071	-0.179211039	-5.847366803	1.611343937	-4.072358893	-4.139129434	-4.838569764	-3.435424962	-3.620129201	2.690980276	-3.32066424	-5.20767592	-4.866590723	2.028381791	2.148046233	-5.108382299	-2.965900486	-5.377831372	-4.836097963	-5.022699611	-4.205288874	-4.666034776	-5.908676033
EfmP.005E02	-4.48192737	-5.324197563	-5.021637521	-4.968180535	-4.531131455	-3.957718513	1.702679847	-4.020115991	-5.740021035	-4.2525693	-2.50571263	-5.070954888	-5.327739143	-4.074504102	-3.342748308	-4.371688639	-3.718583229	-4.947353817	-2.948821678	-3.959855928	-2.223171219	-4.119289964	-6.517344571	-5.455332624	1.723766958	-3.819020516	-1.239638606	-5.022609895	-4.573772627	-5.060853302	-3.314518078	-3.850687068	-4.699838671	-4.412377314	-4.234804484	-4.345703234	-3.693839129	-5.310408987	-5.053028561	-3.670931863	-4.546616705	-4.830089094	-4.796659945	-4.924539667	-4.305793529	-5.14502802	-5.184584334	-4.226960306	-4.90165849
EfmP.005D12	-3.470438252	-3.988450606	-2.396070692	-3.290681437	-1.330963899	-3.454720178	-3.399463734	-4.195243479	-4.731790193	-2.959377319	-2.267351002	-4.504908915	-3.377963499	-1.556042245	-1.656525835	-3.190853081	-3.178502597	-0.664304276	-1.564598118	-3.783736864	-1.639790245	-3.292414827	-3.122005127	-5.307966323	-1.893288246	-3.845264317	-3.550972665	-1.522292121	-4.182169115	-3.367929657	-2.95709892	-3.340744248	-0.843032739	-3.354429985	-1.739994848	-3.730346349	-3.092806757	-3.426685363	-4.581590258	-3.002103565	-3.164614319	0.663830709	-4.306755133	-3.977021841	-3.704194877	-2.129147796	-1.526968341	-3.207785961	-5.496194742
EfmP.005D11	-4.851792986	-2.056100268	-3.707557641	1.122669057	-4.553651119	-1.211927541	-4.017012219	-4.671354545	-5.849169452	1.537843847	-2.19198633	0.293045634	-4.630349842	-0.525971703	-0.593528422	-6.927931017	-3.000472534	-3.658630457	-1.667545594	-3.989787658	-2.284489686	-2.693724184	-2.501487645	-5.517929489	-2.33664417	-4.261829578	-2.87830425	2.689646761	-5.304869084	-2.771649177	2.712229708	-3.597107913	-1.736056597	-3.716548521	-3.280696161	-4.259848122	-3.393688408	-5.079710189	-4.572886329	-2.655112083	-1.590104324	-3.614971652	-3.136723604	-4.744082051	-4.489336905	-2.327331701	-4.150890122	-2.855489553	-6.142324409
EfmP.005D10	-1.378566465	-0.71215019	-1.765166871	-0.289136541	-1.125686866	-0.793479268	0.506187641	-0.347291934	-4.965247795	-0.084415862	-1.238818132	-0.836930939	0.28031049	-0.362239844	-0.087788552	0.327186916	-1.320686012	-0.327623045	-0.323995332	-0.469900051	-0.010373406	0.251997919	-1.334439917	-1.634553534	-1.434922846	-0.407105136	-0.150850173	-0.421401883	-1.511673176	-0.29137979	-2.422109202	-0.421827719	-2.190527213	0.112600074	-0.2126307	-0.135671999	0.701455788	-3.094085285	-3.623666875	-0.17938032	-0.287202159	-0.030448755	-0.520999228	-2.275202577	-1.061854083	-1.235907348	-2.458748756	-3.002710365	-1.125667101
EfmP.005D09	-3.089631937	-2.837066087	-3.663828227	-3.223237276	-2.750179382	-2.171404112	-0.707845713	-1.856365071	-4.175318481	-1.051023717	-2.112568531	-0.815921089	-1.651950548	-2.979621749	2.501917328	-1.703298379	-1.066585444	-1.688021724	0.62171855	-2.113534469	-0.201351457	0.232639485	-2.513425522	-4.051932262	-1.875040543	-0.632683311	-1.410518703	-3.052757107	-3.182574662	-0.998239703	-2.340692147	-2.566937306	-2.387217606	-2.308115392	-0.246283363	-1.066195769	0.198159016	-1.283812199	-3.162406476	0.392081176	-2.09143795	-2.246756184	-2.245506865	-3.577152871	-2.842886521	-1.502176838	-2.733977628	0.201989397	-4.175119293
EfmP.005D07	-4.508516429	-4.815702837	-2.263676176	-3.973622071	-1.564120793	-4.150445211	-4.618474208	-4.642173849	-4.974320653	-3.905807646	-2.393841908	-5.496180295	-4.161862516	-1.191496774	-1.308963627	-3.422534538	-4.202058012	-0.890519694	-1.745326721	-3.989512575	-2.075712838	-3.984314959	-3.681327908	-4.640691767	-2.218669176	-4.59597727	-4.239658214	-0.613137665	-6.118501355	-3.971660529	-3.00502752	-3.55836439	-0.775773199	-4.130996912	-1.836785167	-4.786067791	-3.894435606	-4.11711673	-4.04689929	-3.780518807	-3.861814563	0.625871607	-5.510138669	-4.357946852	-4.680526627	-2.36924854	-1.732525231	-5.012800215	-5.34697505
EfmP.005D06	0.201370809	-0.591434423	-0.005107204	0.252031853	0.07865809	-0.20837114	0.736659816	-0.284492291	0.179807979	-0.130474893	0.404652958	0.158415974	0.090174387	0.070112494	-0.280253786	0.043176354	-0.04076961	0.03442576	-0.044292986	-0.559418676	-0.370196155	0.019744717	-0.110951244	0.13194451	0.136370864	-0.162616492	0.301306614	-0.31040171	0.139007371	-0.066365168	0.066299288	0.035817692	0.455817246	-0.066568245	-0.177805729	0.011989612	0.152592154	0.17982335	0.223985785	-0.143469846	-0.047215289	-0.126718604	0.115952549	0.402871011	-4.384895668	0.204630327	0.045888338	0.58179771	0.224402584
EfmP.005D05	-0.047762559	-0.82734238	0.334411109	-0.261965261	-0.045530771	0.392537304	-0.62430557	-0.219283525	-5.736875879	-3.465181711	0.479528908	0.741642677	0.062896055	0.057148719	1.529612978	0.017448181	0.941372204	0.065395824	0.376445752	-0.007462765	2.545019124	1.32550253	0.890544455	1.857163994	0.701643791	0.713663044	1.173815096	1.122286317	0.485371918	0.42907026	0.14617117	0.814921799	0.368271061	0.46382461	0.173249226	0.1659118	-0.297583388	0.343160756	0.87091919	0.203501454	1.058087698	0.449320976	0.766686353	0.419447302	0.400937929	-0.056937875	0.957339869	-0.860366734	0.380847823
EfmP.005D04	-4.433464693	-4.928230757	1.917387954	-4.445819549	2.142194725	-4.239992946	-4.852204272	-4.731589384	-4.519407767	-4.116013236	-2.464039247	-5.20681556	-5.330382445	-4.510007244	-4.972217285	-4.690269724	-4.384145922	-4.635142989	-3.666722612	-4.134754821	-2.354347053	-4.556803852	-5.202111299	3.087429384	-2.233354472	-4.510628786	-4.88997698	-3.938237397	-4.897859009	-4.977477548	-2.967998421	-3.644734346	-4.037859848	-4.878765546	-4.491673358	-4.29090086	-4.112008539	-5.17562979	-3.517470715	-4.09710335	-4.008939134	-4.376084074	-5.83633515	-4.188744208	-4.040134062	-4.210367332	-3.922323202	-5.510893354	-5.538583689
EfmP.005D03	-4.06533339	-3.929253287	-2.457022649	-3.363899432	-1.467428238	-3.632210061	-3.357502742	-4.422531601	-4.655878424	-2.915420158	-1.992090776	-4.098434221	-3.430818548	-1.3850714	-1.570855627	-3.356173076	-3.258565873	-0.537702466	-1.497112198	-3.485706283	-1.810816106	-2.930595411	-3.056147029	-4.802922799	-2.081580794	-3.535365581	-3.455007202	-1.246192497	-3.73941498	-3.098604504	-3.149705645	-3.405322723	-0.493576693	-3.422841947	-1.680124	-3.696002829	-2.990060279	-3.371552783	-4.085864342	-3.093184981	-2.937625291	0.522650388	-3.730446826	-3.992385261	-3.67211124	-2.120901254	-1.496508768	-3.468065273	-5.226487403
EfmP.005D02	-6.029261036	-5.127042215	1.192143064	-4.730159321	1.180994037	-4.611594173	-5.369269454	-4.695824948	-5.73714244	-3.937798728	2.632558957	-6.370408231	-6.096271288	-3.866697671	-4.055324867	3.172338633	2.245427349	-4.67661795	-3.577798828	-3.83656879	-2.287864816	-4.221705022	-6.044845573	2.570437191	-2.470515407	-3.83998489	-4.902105889	-3.996262905	-4.106237884	-4.707466963	-2.972764859	-3.690009121	-5.145178001	-5.000110458	-4.093432577	-4.641770645	-3.173051322	-5.747853007	-5.323250699	-4.489361572	-4.430756343	-4.295207061	-3.802113566	-4.405530957	-4.896732886	-4.681000956	-4.30402698	-5.217319168	-9.58861927
EfmP.005C12	0.216412818	-0.159277642	0.184763341	0.202424931	0.350376333	0.051827703	0.013051532	0.198938045	0.401901608	-0.118958564	0.0474786	-0.081380828	0.107787189	-0.02957614	-0.463894509	0.127957776	0.113780282	0.119770944	-0.202607179	0.072039606	-0.213025799	0.214462876	0.50246023	0.207514935	0.644554752	-0.091956595	0.074422004	-0.715277222	0.440164989	-0.24164978	0.030313971	-0.11836974	0.166470538	-0.052469089	-0.163474916	0.146836627	0.18657259	0.260731255	0.498246159	0.038822112	0.040654011	0.119401809	0.170623996	0.408082905	0.728073568	0.439615491	0.529618727	0.198615327	0.211391567
EfmP.005C10	0.347304712	0.099717286	0.229211099	-0.112620403	-0.162345636	0.057651634	0.453182442	0.021255083	-1.770320319	-0.042721931	0.140880011	0.267193736	-0.068126304	-0.951882195	0.149105101	-0.055373972	0.389578978	0.112358917	0.043767951	-0.297536826	-0.159158997	-0.069135694	-0.197144591	0.509128847	0.082389531	0.028683089	0.275020538	-0.711051245	0.325135741	0.216312013	-1.117087493	-0.073176526	-0.598357864	0.312129785	-0.023949669	0.35654892	0.38192214	0.549003619	0.098108476	-0.142118175	0.043110977	0.379306548	0.084562742	0.380117216	0.058311925	0.309147348	0.19151426	0.381825367	0.730724746
EfmP.005C09	-6.602170176	-1.300644385	-5.315619252	1.976950218	-5.617010736	-1.944374267	-5.874735452	-3.417975726	-6.086873625	-2.826195432	-2.655235586	-2.864421528	-2.61056369	-2.541748687	-0.817205326	-3.215481861	-1.705950435	1.210510545	-3.120282241	0.960339804	1.1872758	0.685381185	-7.752702714	-5.919394729	-2.43147331	0.609445377	-2.253404127	0.732491662	-5.365070624	1.049989488	-3.284569925	-4.151875151	-5.01795852	-2.459907058	-3.098244379	2.266014111	-2.769115269	-5.947217145	-5.713070247	1.910261692	1.548574445	-5.364172522	-2.42961649	-5.624537226	-5.603568361	-4.476704176	-4.807922604	-5.422579769	-5.911919186
EfmP.005C08	-1.452467981	-0.985010389	-1.585121469	-0.199005765	-0.969453568	-0.856904854	0.91340312	-0.18478177	-4.663289826	-0.368417995	-1.1820967	-0.857667635	0.088560418	0.016128732	-0.477962561	-0.150155302	-1.300298021	-0.632009339	-0.327889206	-0.650721513	0.271048042	0.003603565	-1.485019185	-1.810662147	-1.052330502	-0.291917804	0.477168901	-0.900179923	-1.711249128	-0.446212193	-2.233620037	-0.530378872	-2.272148362	-0.141559353	-0.149551149	-0.328974199	0.619368008	-3.028367351	-4.492728251	-0.075722794	-0.481230097	-0.169633651	-0.621309432	-2.210419844	-1.205291012	-1.144363981	-2.904454842	-2.610422949	-1.195002817
EfmP.005C07	-3.96138872	-3.577582788	-2.306857878	-2.804153756	-1.82605494	-3.365717066	-3.120490644	-3.83353245	-4.77159364	-2.641478397	-2.302754044	-5.457542175	-2.958162629	-1.762429594	-1.304398248	-2.714366873	-2.485609503	-0.738639826	-1.885892426	-4.085115434	-1.875199726	-2.60995593	-3.59246764	-4.981869961	-1.768159384	-4.135132663	-2.996582873	-1.757328096	-3.648756074	-2.928227426	-3.006435605	-3.474640948	-0.713898806	-3.298555576	-1.582047024	-3.447948507	-2.946750677	-3.391966349	-3.675492117	-2.466963758	-2.762132281	0.364906458	-3.885947553	-3.791545132	-2.881705596	-2.413431494	-1.887308579	-3.970222342	-3.600978743
EfmP.005C05	-5.227339209	-0.760595536	-4.742633257	0.993091319	-4.680471795	-1.012553696	-4.966448675	-4.056431047	-5.176256121	-2.110512284	-2.098540754	-5.426790282	-3.386925452	-1.697113173	0.333739425	-3.318356241	2.169550382	-0.846899038	-3.204318318	-2.372934084	1.210175662	-0.530330911	-6.048453755	-5.099488477	-2.231993023	-0.762917596	-1.053008825	0.787057759	-4.382082697	2.147654254	-2.784086255	-3.822689087	-4.086061797	-3.216304544	-2.745771775	-2.612934703	-3.5225387	-5.272472087	-6.846077531	-0.681738472	-0.724539473	-3.825006474	-1.128468773	-4.364582242	-4.20227991	-2.95148817	-4.676946267	-4.448024917	-4.48823739
EfmP.005C04	-4.202664143	-3.932059447	-2.299822704	-2.753531977	-1.700682959	-3.741224504	-3.133967677	-3.574597134	-4.284710219	-2.855106452	-2.286467036	-5.422690879	-2.878184073	-1.434244334	-1.349480521	-3.125198995	-2.458025002	-0.783225013	-1.919445269	-3.705280041	-1.883967938	-2.462652472	-2.667614879	-4.770244553	-1.603160772	-3.301030918	-3.256486771	-1.531859214	-3.404668369	-3.025671794	-3.346322125	-3.519714219	-0.769424846	-3.363010206	-1.542980987	-3.547936461	-2.578863938	-3.089986723	-3.317169481	-2.395303896	-2.581917192	0.546146239	-3.588589612	-3.830565962	-3.092913753	-2.240689142	-1.592503978	-3.292811497	-3.529361753
EfmP.005C03	-2.615707285	0.386572518	-2.837238445	0.528605886	-2.784762832	0.435418916	-2.950553863	0.908045645	-3.983751969	-1.823105309	-2.311751134	0.928009379	1.195536346	-3.44061549	1.531351647	0.808328016	0.507402469	0.581487108	0.773342294	1.074633284	1.261627556	0.324876305	-3.365186904	-3.275325796	-1.36419256	2.009384754	1.115749311	1.379575362	-3.084637533	0.695011662	-2.689529759	0.931793606	-3.020970146	-2.783739979	1.144186632	-3.114621105	0.991403409	-3.428956761	-3.17565125	1.810699896	1.411032241	0.912873238	1.883541568	-3.550110336	-2.924975923	-3.856122292	-2.783956509	-3.323635356	-3.750525536
EfmP.005C02	-4.267955708	-4.624891514	-4.674978979	-2.323654243	-5.02123706	-1.07224157	-4.085384169	-4.408123711	-5.305140901	1.277220156	-2.380558642	-3.643255759	-4.286871986	1.280456501	0.27015248	-4.303193007	-3.453801504	-4.266868944	3.123844407	-3.768338483	-1.912407444	-3.198174801	1.183627079	-5.198274137	-2.347635972	-4.385851548	-3.684419102	-1.319811273	-4.559121025	-3.480157161	-1.057232747	-4.028377526	-3.061013568	-4.573566408	-3.635107516	-4.301873669	-3.466131109	-4.767275347	-4.147641509	-3.426629927	-3.105203817	-4.607004232	0.83301333	-4.532854166	-3.844753921	1.561906799	-5.726015878	-1.514963545	-5.043833686
EfmP.005C01	-6.537194592	-1.340516397	-5.49414109	1.891494992	-6.483449101	-2.180211141	-6.436657725	-3.974224304	-6.165797134	-3.13186624	-2.416212273	-3.086090361	-3.151637353	-2.857958888	-0.367840619	-3.228317297	-1.435695403	1.287894153	-2.908540794	0.955789308	1.287082328	0.751412732	-9.18841484	-5.894512755	-2.639206718	-0.14076977	-2.489430537	1.148742152	-5.121189886	1.245152313	-3.290420021	-4.065573504	-4.964026598	-2.786968943	-3.11913066	2.071352208	-2.684006416	-5.594507664	-6.68361601	2.013814093	1.471025659	-5.217177708	-2.505963947	-5.528550812	-5.079809562	-5.170392606	-5.411354994	-5.655122963	-5.842403092
EfmP.005B12	-4.904553194	-4.430402077	-5.728890281	-2.69518424	-4.804381686	-1.696433907	-3.752275508	-4.659983323	-5.728892172	0.14418299	-2.336064664	-3.991624447	-4.707559048	0.61330924	-0.477841323	-4.374617059	-3.292408578	-3.983850712	1.724922913	-4.392615095	-2.174001016	-2.775392034	0.17895131	-5.995123457	-2.273353021	-4.022096798	-3.418055715	-2.566284643	-4.885172249	-3.252163799	-1.733317254	-3.724194299	-3.182039609	-4.536856675	-3.636914721	-4.695334814	-3.576795851	-4.937788694	-4.713682174	-2.980099926	-3.109511352	-4.254003016	0.225005681	-4.576603987	-4.097498327	0.417740678	-4.223196407	-1.569020163	-5.679713474
EfmP.005B10	0.093434872	0.072467853	0.331541058	0.244822635	0.345377916	-0.345013573	-0.23336961	-0.093300642	0.598551931	-0.071416201	0.343582645	0.256876103	-0.031027249	0.443551706	0.205544558	0.437723028	-0.055876175	-0.214179411	0.46894188	-0.147084006	0.098081794	-0.131362909	0.586213767	0.428982672	0.48263648	0.284003549	0.084637076	0.251839314	0.277253012	-0.41337731	0.217980583	0.126173063	0.498866586	0.022396627	-0.050337704	-0.12791126	0.165825806	0.872984824	0.671698674	-0.111375209	-0.084322039	0.066781863	0.055221102	0.086578144	0.647148567	0.264105769	0.135322591	0.419840054	0.268041039
EfmP.005B05	-0.687345118	-1.36714076	0.293521026	-1.583060305	-1.828684841	0.917292953	0.349275599	-1.695385391	-0.297348234	-0.13231182	-0.931218123	0.137904447	-3.338802112	1.60941303	1.424896164	-2.593085914	-0.896402516	-0.125615568	-1.105720324	0.484851129	-1.992739287	-2.992875766	0.269677787	-4.788551788	0.378885026	-3.801282872	-1.902393215	-0.357222481	-0.496063008	-3.402999044	-0.379352205	0.15097498	1.283774708	-2.900488122	-1.512892585	-3.275447472	-2.482307082	-3.975757612	-0.064263256	-3.106506225	-0.34052075	-3.03640271	-0.194395786	-0.336869329	2.73510584	0.195461193	1.105874033	-3.663195472	-1.084083198
EfmP.005B04	-5.356986487	2.511669798	-4.953348362	-1.495409962	-5.078034769	2.881059745	-5.786477632	-4.011429475	-6.310508312	-3.799854473	-2.451262586	-4.760432451	-3.93439074	-0.467263799	2.299604214	-0.722301536	-1.846421412	-0.161241182	-3.581463667	2.681769826	1.305273925	2.20240664	-6.49328875	-4.982393365	-2.626920365	0.724782247	0.084075623	-2.093363458	-5.795392421	0.67028268	-3.060318571	-3.473995602	-4.815747742	-0.539653161	0.358769944	-2.345313634	-3.655750887	-5.694495454	-4.541304947	-1.691700103	0.041766193	-4.765493622	2.420894722	-5.74866441	-4.92671556	-4.609453297	-4.817682607	-10.40530305	-5.723438548
EfmP.005B02	-4.289882499	-3.919471757	-4.499254056	-4.48705368	-5.235375257	3.322179068	-3.66986743	-4.426525156	-4.237877394	-3.778625187	-2.108431751	-3.873811352	-4.690285633	3.238899426	-3.856250684	-4.867142973	-3.52681642	-4.206287777	-1.671130782	-2.88417409	-1.747189541	-3.002535701	-4.875053304	-4.25367061	-2.527487323	-3.176226026	-3.043592772	-2.766004766	-4.231023914	-3.014281635	-2.399611132	-3.306669829	-3.819713069	-3.917952533	-2.724576117	-2.745212045	-2.705636836	-4.671888854	-4.293295504	-3.582668585	-3.921559947	-4.667824181	-3.26358014	-4.798855702	-4.155996287	-4.321377769	-4.459614922	-2.77692944	-4.194568129
EfmP.005B01	-5.768478692	0.998125009	-4.751224721	-0.982276046	-4.500428214	3.134685676	-5.849261483	-2.121280774	-5.159875006	-3.71806384	-2.368264002	-5.274273242	-5.17935885	-0.304628561	1.099550436	-1.748864605	-1.51024095	-1.405232392	-4.316074654	2.883830982	1.392140366	1.929452889	-6.194703293	-5.401722247	-2.657892152	1.25959123	0.465918065	-1.612658536	-5.853580251	1.27176542	-2.709580223	-4.195468613	-4.927283006	-1.414458477	-1.456420608	-3.138324903	-4.267292697	-5.467451052	-4.806866226	-2.424413855	0.371954463	-4.763784704	1.605458298	-5.508885645	-4.773218323	-4.976943377	-4.348760564	-6.847974827	-5.703072137
EfmP.005A10	-4.197115794	3.476814926	-3.928247734	-2.088895758	-4.700834318	2.553226967	-4.279727639	-3.566607196	-7.546138793	-3.075466471	-1.777605794	-4.054270661	-5.562801893	-2.158825964	2.390311286	-1.083016854	-2.713166123	-1.606499622	-2.322666584	2.432908462	1.791729033	3.109814592	-4.611681652	-4.471382027	-1.890362982	1.462076352	3.117987024	-4.250773379	-5.218287558	3.037797799	-2.187377514	-3.217425374	-4.127968915	-0.50140859	-1.118797022	-3.088253158	-3.607852324	-4.622937632	-4.836998098	-2.57155294	2.735865729	-4.160683907	3.010207648	-4.847382622	-3.827349301	-4.466023142	-4.57974105	-5.522636278	-4.795301531
EfmP.005A07	-5.384420588	-3.957265308	-5.343205993	0.012272866	-5.330436233	-0.459241038	-4.31263753	-4.953516458	-5.691303838	-0.060718946	-2.448093893	-1.906882275	-4.423455191	1.218842197	0.476858617	-4.384444662	-0.896164016	-2.298824623	2.378704892	-4.553815374	-0.870673722	-1.705247927	0.665305423	-5.745307271	-2.274580667	-4.539727595	-3.667824407	1.182807133	-5.145346375	-0.212058911	1.118675501	-3.765313986	-4.386537343	-4.625862488	-3.805076796	-4.14816232	-3.997815911	-4.846004115	-4.377371759	-1.178090618	-1.381312809	-4.509130876	-3.908006109	-5.189875914	-4.22000746	1.252917531	-4.593077863	-3.548891681	-4.683452723
EfmP.005A06	-1.063114226	-0.793019557	-0.936374224	0.295613507	-0.679326628	-0.554856294	0.885279543	0.340898402	-3.593707361	0.005590214	-0.96412738	-0.153688558	0.534160883	0.50221897	-0.522272263	-0.148060753	-0.924884569	-0.177125117	-0.30944559	0.35937058	0.802426558	-0.221752864	-1.066741783	-1.563430103	-0.676358243	-0.259409521	0.004705096	-0.597545316	-1.311980128	-0.392318875	-1.532156582	-0.657618066	-2.114072896	0.027729321	-0.181097765	-0.272407103	0.537818438	-2.705135144	-3.30437913	-0.335906611	-0.116549405	-0.103214992	-0.607728381	-2.117024271	-1.318893942	-0.956044867	-2.247514873	-2.708224916	-1.03170623
EfmP.005A04	-4.754485594	-5.450425175	-5.013399982	-0.099929937	-5.077427765	-0.349810007	-4.242767641	-4.571841763	-5.143210601	-0.199848674	-2.524981789	-2.232682873	-4.609612076	1.116026801	0.607104612	-4.254567021	-2.511674144	-4.125318238	2.733968131	-3.88444695	-1.415600361	-2.9925018	0.288611226	-4.554792649	-2.775521673	-4.712193135	-3.43044295	0.705720025	-4.107141806	-2.036948185	0.766993563	-3.790192037	-3.964042844	-5.222773516	-3.893315239	-5.380444541	-3.711592221	-4.729730464	-5.045972915	-2.336275744	-2.478771048	-4.745328718	-3.451746666	-4.789910758	-4.60401601	1.418109216	-4.337440225	-3.98735224	-5.038945701
EfmP.004H10	-4.918847483	2.360154723	-4.470983319	-0.735197814	-4.922483253	2.144536492	-5.809291729	-4.22449002	-5.874522992	-3.391625594	-2.199298975	-5.457365858	-4.080550236	-1.713541934	0.443830857	-2.252520195	-0.43806146	-1.022687868	-3.674284169	1.655046492	0.837468422	1.866686651	-6.303572084	-5.305927028	-2.3396535	0.658831065	-0.606917673	0.222975624	-5.495812905	2.23347336	-2.667908035	-4.317200525	-4.678568147	-1.67406626	-1.686478027	-1.956980051	-3.612162556	-5.797591174	-5.443157585	-1.770471632	-0.123349641	-5.489194218	2.383003423	-5.28434387	-5.061162902	-4.211942279	-4.740064037	-4.828678546	-5.605178069
EfmP.004H09	1.277165199	-3.800393111	0.372166385	0.285487921	1.077332678	-3.867980777	0.735243669	-4.105808885	-4.52578795	-3.481318256	-1.628876699	-0.014281876	1.051580197	-3.256121679	0.683191865	-4.924396366	0.581321468	-4.900844387	-3.254756734	-0.228161326	0.119050229	1.053345079	-4.335055679	0.477422636	0.340979106	-0.024587722	-4.04983361	-0.528357797	1.214711542	1.011061471	-3.026351277	0.054349378	1.221177504	0.767125874	0.38775977	0.67603719	1.042426243	1.321967566	-4.778626197	-3.929114252	1.034936401	0.764487839	-4.93395296	1.723027415	-1.925792391	-4.087435994	-4.647082959	1.238426793	-4.711905709
EfmP.004H06	-3.4859981	1.282979054	-4.009187029	-1.560829708	-3.260934662	2.021981626	-2.68770443	1.36750278	-2.211080202	-1.84658111	-1.858440755	-2.161354956	-1.406505725	-0.120932476	1.102594972	-2.13392561	-2.765911102	-1.890879806	-1.341918834	-1.332610248	1.462133882	1.081503698	1.634278346	-4.887984381	-1.052314237	1.517517981	-1.597892051	-0.570525246	-3.900289978	-3.47240101	-2.133892839	1.437652036	-0.941077314	-3.178547902	-1.432114871	-2.294726282	0.930796969	-4.005130373	-4.530761344	1.245872992	-2.434786825	-1.703123823	-2.297516683	-4.047978702	-3.894725971	2.107225444	-0.4453773	-3.43300239	-3.26451102
EfmP.004H04	-4.619359993	-4.182667411	-2.307351552	-3.950305104	-1.625391864	-3.798980017	-3.602957195	-4.884127968	-4.930216269	-3.422171117	-2.296764353	-5.211282014	-3.566055616	-1.684821455	-1.695755409	-3.411437534	-3.897052538	-0.737743214	-1.557895981	-3.668125826	-2.166400829	-3.6121567	-2.973317767	-5.463729185	-2.356369561	-4.080031245	-3.794899031	-1.324803673	-4.142059392	-3.668679595	-3.230996306	-3.393295312	-0.758073622	-3.742963335	-1.754648011	-4.08750859	-3.127036377	-3.633390909	-4.112095568	-3.265359014	-3.470089637	0.636391572	-4.642960952	-4.026919567	-4.027035676	-2.333948432	-1.80351449	-4.786014311	-4.977903166
EfmP.004H03	0.848047163	1.746437651	0.061252467	0.264172584	0.429053107	-3.648274823	-4.673166016	-4.256739766	2.457820471	2.782721263	0.14288801	-5.256924011	1.952442732	1.322758113	-4.331063572	2.556157681	0.834043228	2.30145042	0.425320011	-1.895971422	0.817720674	2.692225866	-0.074925274	1.001449992	-2.100507681	1.118029421	-3.33116497	0.539593311	0.89806309	0.927113403	-3.169568561	-3.815968696	-4.351528014	-4.455428938	-4.258657471	-5.025525986	2.248230218	-5.510575239	-4.998627547	1.844416133	2.1611521	2.199204713	-4.748763815	1.339542081	-4.676063507	0.644007292	-4.887451	-4.691407528	-5.004833137
EfmP.004G12	-4.601046978	2.722937027	-4.668008902	-0.752075424	-4.888760966	2.371402232	-5.283514307	-3.053264581	-5.100423869	-3.921740394	-2.315064693	-4.869164497	-3.416746793	-0.766827304	1.867487427	-1.06770927	-1.339967925	-0.042780656	-3.77881955	2.278506089	1.781590712	1.284304583	-6.416520821	-5.885458416	-2.345292408	-0.237203928	0.02526946	-1.387949102	-4.960740713	0.593966479	-3.447172355	-3.666615445	-4.421090302	-0.307692585	-0.092855152	-2.360384562	-3.78469556	-5.301394821	-4.986534296	-1.527601004	0.075114167	-4.515412252	2.489362858	-5.529585217	-4.93199456	-4.067245351	-4.354714997	-4.818175481	-4.762886728
EfmP.004G09	0.215996992	-0.256182993	-0.024627062	-0.054281122	0.078500412	-0.066755721	0.17153081	0.317983517	0.365621704	-0.27188668	-0.09650358	0.077292295	-0.071830229	-0.172543713	-0.418617364	-0.102412687	-0.189670361	-0.082072371	-0.081284116	-0.766045045	-0.886279167	-0.25881172	-0.792943378	0.066239981	0.034182028	-0.353364929	-0.376598433	-0.669339231	0.204696537	-0.361724164	-0.16834661	-0.22294868	0.384549784	-0.285493359	-0.18637849	-0.197479886	-0.08118083	0.677752561	0.210947695	-0.379085061	-0.305737709	-0.165217218	-0.272753763	0.213499021	0.28150913	-0.064568644	0.235370091	0.193341586	-0.011219755
EfmP.004G07	-3.580405348	-3.265529262	-3.251140903	-2.362753799	-2.919395599	-1.942763592	-2.908103284	-2.142063183	2.979007771	2.480900358	-1.563933149	-2.894935213	-2.395681019	-1.610297638	-2.805894188	-2.48534234	-3.023459736	1.955251087	-2.070691868	-2.738751299	-1.451858928	-3.180358511	-2.773705913	-3.723264279	-1.570710618	-2.429687005	-3.073856733	-1.410581468	-3.975332055	-3.693081971	-2.297099872	-2.088121122	-2.310954363	-3.214968942	-2.567689673	-2.877855229	-2.229905828	-2.873499633	-4.335530071	-2.703927487	-2.788613745	-2.370487206	-3.549142435	-3.975466726	-3.531915086	-2.84897901	-1.978092406	-4.899275028	-4.328867532
EfmP.004G04	-1.308461031	-0.83938988	-1.214220233	0.028193455	-0.533747742	-0.324541762	1.037769588	0.424468398	-3.859178295	-0.293785797	-0.858864453	-0.630866069	0.499905961	-0.019234205	-0.199897242	-0.101669846	-0.919186094	-0.338583236	-0.217863852	-0.763360037	0.706504624	0.049819954	-1.316398653	-1.332359918	-0.993117412	-0.16518874	-0.23447611	0.096646555	-1.546741447	-0.22571697	-2.106376678	-0.518535302	-2.237877235	-0.037472784	-0.011139258	-0.179226259	0.574182644	-3.282310637	-4.097126326	0.072662363	-0.263475648	0.185131537	-0.51492613	-2.445706594	-0.779877016	-0.994742832	-2.579608495	-3.176580047	-1.017338031
EfmP.004G03	-4.667755921	1.829693628	-4.749455121	-0.528676326	-4.852099839	2.487253888	-4.804799227	-3.054114164	-5.269963209	-3.327876643	-2.432906745	-4.591749194	-4.034880403	-1.257174699	0.261129845	-2.931095352	-0.446280444	-1.246971661	-3.709663601	1.397879963	1.348803173	1.215038367	-6.373805146	-5.727414049	-2.098999405	-0.302328312	-0.4777399	-1.695050481	-4.949365137	2.042862169	-2.794205471	-4.029904346	-4.117005925	-2.307965396	-2.288246566	-2.487632646	-3.966962658	-5.128095092	-5.329794239	-1.75140979	-0.323960122	-4.667765133	1.960879002	-4.809870965	-4.818837257	-4.074125981	-3.902699576	-5.119448999	-4.825081623
EfmP.004G01	-5.442975065	2.492871525	-5.862778997	-0.011495137	-4.575895456	2.754963979	-5.397494909	-3.449658895	-5.086980463	-3.689627579	-2.193786733	-4.953300279	-4.047110574	-0.672352718	1.153387125	-1.43451701	-0.323155625	-0.459623823	-3.567838154	1.727720367	1.660624375	1.97750936	-6.612602721	-5.578703538	-2.740158082	0.123045252	-0.573395942	-0.307933603	-5.223974232	2.017176497	-2.704401938	-3.987707996	-4.31781087	-1.404024733	-0.951383771	-1.938269204	-3.210284632	-4.537620487	-6.34841204	-1.512705106	-0.060378709	-4.771657356	2.155223448	-5.062858151	-4.940738599	-4.431679022	-4.54641617	-5.017624306	-4.900214681
EfmP.004F12	-4.95014787	3.084731141	-4.286283603	-0.863877055	-4.511998886	2.442458176	-4.301564514	-0.619208416	-5.535837503	-3.241668339	-1.901158374	-4.802750426	-3.996344442	1.676716254	2.271385041	0.850711126	-2.584931107	0.998125778	-3.630745587	2.27806311	2.313172376	2.831678846	-6.186338528	-4.837581848	-2.251354532	1.972810834	1.884702581	-1.650928721	-5.10769935	2.748983794	-3.060844541	-3.497138605	-4.586005873	1.419697618	0.10393035	-1.960583222	-3.892905085	-5.719337016	-5.526079101	-1.499289381	2.37084005	-4.511673501	2.057907254	-5.188583483	-4.775065463	-3.941756407	-4.058772034	-4.965947377	-4.918044019
EfmP.004F09	-1.162287371	-0.646172743	-1.052002125	0.223427393	-0.691098521	-0.046248591	1.338774298	0.784077471	-4.307900609	-0.065177107	-0.857488677	-0.708815752	0.30614592	-0.341397961	-0.23422713	-0.061962627	-0.961689911	-0.364945798	-0.208922594	0.260234862	0.675975703	0.224253809	-0.940439322	-1.411942083	-0.890819417	0.125632587	-0.008841712	0.238888377	-1.48040017	-0.340313584	-1.927226044	-0.070101689	-2.176851893	0.203916065	-0.052970788	0.048141308	0.414616984	-3.023385747	-2.961418099	0.070743865	-0.179931609	0.119632084	-0.313127938	-2.183704156	-0.984671242	-0.854397946	-2.245152155	-2.188730702	-0.859284925
EfmP.004F07	-4.01253372	1.528786632	-4.609051686	-2.794710412	-3.818293545	1.563949233	-3.199263609	1.046572823	-2.131445586	-1.95690862	-1.912236479	-2.096160821	-1.583892142	0.317448023	1.13391804	-2.070578618	-2.527832487	-1.414142238	-1.485975588	-1.835912257	1.395409194	0.96399033	1.627613485	-4.588124214	-1.051931027	1.15090253	-1.718859856	-0.986946208	-3.987228263	-2.994413429	-2.141049767	1.610776622	-0.547013445	-2.287550862	-1.655419803	-2.331720982	1.09276486	-3.769909805	-4.110811175	1.361102643	-2.300407689	-2.459180568	-2.054227652	-4.314639708	-3.874209771	1.908417658	-0.140018782	-3.948829002	-3.791537811
EfmP.004F06	-3.477153342	1.631322007	-3.492755143	-1.302034897	-3.265257551	1.645417658	-2.962070307	1.319958613	-1.628091781	-1.014224301	-1.75989463	-1.12294145	-0.883769846	1.333856954	1.420241095	-1.628914337	-2.379641909	-0.759170532	-0.501932291	-1.170926758	1.14409797	0.771472603	1.496172601	-4.302429146	-0.69781509	0.940387637	-1.112889436	0.013647515	-3.067788709	-3.359199684	-1.348690216	1.234047249	0.111813368	-1.560199946	-0.909232714	-1.874360738	0.713818053	-3.831381392	-3.864107071	1.375200796	-1.883636426	-0.89605507	-1.726950066	-4.112324923	-3.290767649	2.024761421	0.554410602	-3.672307598	-3.20858659
EfmP.004F03	-5.124134023	2.673809711	-4.958189604	-1.531864673	-4.829549479	2.991748867	-5.597284201	-3.121306	-4.686122775	-4.077121164	-2.11670414	-5.377750969	-5.383882709	-0.944490931	2.130800524	-0.61923902	-2.605672751	-0.484501115	-4.175307065	2.89489343	1.432138476	2.287053306	-5.876451309	-5.084050476	-2.082370874	-0.352046066	-0.074378179	-3.30574546	-4.877152571	-0.166802372	-3.051155081	-3.26176334	-4.771038413	-0.141406174	0.464682959	-2.361316732	-4.138669405	-5.361648114	-5.29382679	-2.16312328	-0.167358339	-4.818190317	2.64964918	-5.749916256	-5.025912165	-4.056204073	-4.822489165	-4.722185518	-4.993626015
EfmP.004E12	0.716764473	0.032750975	0.112061413	-0.144688468	-0.065261898	-0.039528697	-0.012097055	-0.232365751	0.237372241	0.285908364	-0.087951401	-0.034859276	0.36657692	-0.050097243	-0.136714026	-0.003703244	0.43032135	0.350771926	-0.018506524	-0.640330509	-0.438984317	0.228815164	-0.235975747	0.172582065	0.0909939	-0.120425271	0.322133092	-1.01416619	0.590325468	-0.556208334	-0.011438203	-0.039324276	0.609623846	0.286407698	0.017461547	0.180691645	0.358546475	0.718517446	0.712433865	0.256849309	0.009288675	0.097938102	0.246763547	0.651693844	0.533044135	0.399608022	0.431468311	0.150663539	0.233315766
EfmP.004E10	-3.861768855	2.418690591	-3.608011371	-0.60470522	-3.754399875	2.139581888	-3.897126931	-3.325448585	-4.710682608	-3.068351948	-2.090464131	-4.668596226	-3.576029509	-2.650448355	-0.579780568	-2.886651543	-0.242361464	-1.766705262	-3.196066133	-2.292112421	-0.005144922	1.955891406	-5.066843819	-4.127421125	-2.413676228	-1.273304789	-2.048259518	0.075602694	-5.168014714	3.56619769	-2.847831877	-3.507696525	-4.327493136	-2.859247973	-2.963720033	-1.891536443	-3.167078796	-3.732784399	-4.77452909	-1.675598646	-0.968028339	-4.206870221	2.608464807	-5.173396765	-4.159444727	-4.131814001	-4.752731485	-4.910057336	-4.478500012
EfmP.004E09	-5.722448299	-1.70730151	-5.612957864	2.030315215	-5.247631461	-1.220307318	-5.154047735	-2.26983795	-5.831977084	-2.812510682	-2.438484307	-2.928503904	-3.506625745	-2.141710368	-0.565426791	-2.788445039	-2.079430449	1.252623827	-2.996489347	0.813867738	1.298136532	0.822418567	-7.157341576	-6.104030892	-2.249824112	0.461133129	-2.174199353	1.021538581	-5.438856825	0.9953733	-3.040837991	-4.022389171	-4.715004173	-2.206599425	-2.495895802	2.236729458	-3.334519978	-5.451305223	-5.696844137	1.61542818	1.612217221	-4.942399475	-2.153880115	-5.448178421	-5.06321119	-4.63562074	-4.877446362	-5.832473122	-5.324975883
EfmP.004E07	-1.611365016	-0.934668681	-1.595548242	0.238186398	-0.68488447	-0.405769334	0.662824121	0.033238477	-4.408195645	-0.199911662	-0.942320483	-0.501729347	0.372004398	-0.385341765	-0.079399496	0.150476446	-1.206291675	-0.60694839	-0.376696673	0.017901909	0.212393684	0.107062141	-1.140361656	-1.564805361	-1.215326569	-0.184134542	-0.203962034	-0.068375032	-1.664468289	-0.274307971	-2.345825326	-0.3639734	-2.389654396	-0.037636302	-0.118791999	-0.260334816	0.502241137	-3.813478768	-3.464707197	-0.200990862	-0.308863742	-0.169103038	-0.483825641	-2.650697795	-0.894686007	-1.265674391	-2.503749594	-2.669279056	-1.067478368
EfmP.004E05	0.175135737	-0.501533892	0.816897297	0.489605275	0.289599717	0.390222182	-2.080021947	-0.366876841	-5.576806387	-3.653131321	0.728037189	0.964201149	0.200128757	0.399336611	1.563285243	0.188955582	1.62174255	1.121639431	0.445133755	-4.123009649	2.807788481	2.05132316	1.086800755	2.767409416	0.726627091	0.973549524	2.303895217	1.707517049	0.75816464	1.202250302	0.865577653	1.150094649	-0.694196	0.798449925	0.462380596	0.590821346	0.349343785	-0.762190915	0.499193086	-0.018404221	2.155021269	0.596630095	0.527154691	0.634586008	0.152136194	0.677271511	0.327457921	-5.137962576	0.311946214
EfmP.004E04	-5.859074749	-1.248617109	-5.692139611	1.861857813	-5.670765361	-1.671896182	-6.061350752	-3.015778421	-5.736087568	-3.126900643	-2.40028688	-2.393371178	-2.133529819	-2.676549669	-0.447940483	-2.701133555	-1.104773731	0.900571279	-3.053907514	1.213307357	1.006649043	0.402302935	-7.346436127	-5.582345886	-2.388531289	0.998035248	-2.314045315	1.102311418	-5.842073814	1.316894151	-3.29865711	-4.277331942	-5.287267123	-1.993460279	-2.962247467	2.111153713	-2.17610831	-5.220869963	-5.546954989	1.976368226	1.283468435	-4.995254166	-2.603430951	-6.353392617	-4.911686212	-4.715260549	-5.345402018	-5.515924731	-5.325067809
EfmP.004E03	-3.51827077	0.79181642	-4.271199561	0.832803905	-3.694140069	0.395795062	0.848926765	-2.8551721	-3.995052644	1.093397268	-2.238009737	-3.902456704	-0.082274185	-1.051981411	1.392380105	-1.419679037	0.408935226	0.807173117	-0.741241918	-1.752565131	0.305461876	-0.196391618	-1.629276719	-4.983081236	-1.558012716	-0.901195984	0.367935779	-1.249126883	-4.177098856	0.672953555	-2.710901479	-1.232022426	0.910655269	-1.308654874	1.241998332	-3.58300931	-0.622772792	-3.58084092	-4.051546979	1.232750233	0.761137206	1.557867956	-1.31708461	-1.647929965	-3.54603141	-0.688075052	-2.98233632	-3.560968112	-1.276109089
EfmP.004D12	-4.496160822	2.735815672	-4.269776442	-2.347783242	-4.547732619	2.852065619	-5.471132972	-3.588949219	-5.202469463	-3.780025608	-1.886028374	-4.561316698	-4.37840663	0.253470027	2.362221349	0.116369469	-2.814742464	-0.014786876	-3.526544474	2.600624249	1.77404944	2.183036311	-4.298562843	-4.852461622	-2.11953103	-0.179335478	0.353912715	-3.398301347	-4.918145614	0.14793377	-3.556977076	-3.152790534	-3.94639636	0.581693247	1.045551919	-2.67307303	-4.203431121	-4.966684208	-5.040464476	-2.535120458	0.735295892	-4.52956521	2.848473103	-5.207774616	-4.724741146	-4.101874156	-4.398795103	-4.972422728	-5.18223023
EfmP.004D07	0.588844584	1.602889713	0.408970328	0.181654697	0.173577742	-5.25074386	-5.807587225	-4.868909834	2.570626505	2.714553076	0.376998191	-5.976634329	1.935883915	1.613619402	-4.398079943	1.874460978	0.766506479	2.041282714	0.388939445	-4.643726481	1.580226484	2.580271659	0.615695323	1.129111581	-2.518108271	1.213906172	-4.765214352	1.05798121	0.973719406	1.009731682	-2.99297964	-3.889484479	-4.74847519	-4.661481628	-4.494907245	-5.018589625	1.60762687	-5.151986414	-5.119827508	1.914609661	1.874668489	2.277972825	-5.328019313	1.0492391	-4.666962983	0.486173814	-4.422223434	-5.507467717	-5.205286994
EfmP.004D06	1.206812985	-0.251172302	0.835951943	-0.538013572	0.448860321	0.617191518	-0.289760052	-0.009472992	0.996832219	1.038634359	0.868508827	0.084164124	-0.013744397	0.846753775	0.042257447	-0.324853619	1.135325696	0.163089696	0.351768562	-0.599381009	-0.021535819	0.22986491	0.279878096	0.972293476	-0.081453437	-0.498427162	1.013729554	0.143576437	1.05057804	-0.322044531	0.662079159	-0.357494723	-1.182001235	-0.076832943	-0.390265868	-0.183156112	1.028417354	-2.218881589	1.176427611	0.368973271	0.129970722	-0.379048074	-0.402151986	-4.129367595	-0.944729914	0.332771251	1.188344747	-3.466549625	1.541864408
EfmP.004D05	0.088850245	-0.001705696	0.090083987	-0.780479825	-0.140609843	-0.346826991	-0.202842754	-0.59368218	0.024730669	-0.09617685	-0.220852461	-0.074074174	0.213042449	-0.285747752	0.271985902	0.314460112	0.213852106	0.016295996	-0.159286333	0.46188273	-0.049106176	0.278055229	-0.266131673	0.173822102	-0.068352518	0.310418414	0.20058743	0.459152511	0.223833975	0.016509872	0.457330957	0.039435977	0.257356197	0.105742096	0.059751245	0.215426759	-0.057630887	0.329293783	-0.034836272	-0.137190029	-0.331834968	-0.15577786	-0.165877273	0.151487272	-0.449214533	-0.191299716	-0.174578179	0.637136015	0.243092712
EfmP.004D04	0.226850864	-0.225699627	0.309377382	-0.050610955	-0.039968099	-0.596991922	0.41600702	-0.053978132	0.455247423	-0.082746417	0.015633391	0.36742429	0.204311844	0.353132109	0.285666474	0.460079333	0.303879279	0.088791656	0.049383295	-0.160917082	-0.250748336	0.021717073	0.075518225	-0.004508633	0.075243394	-0.190510106	-0.049044624	-0.148957559	0.467963656	0.197786706	-0.003136389	-0.035841398	0.627578144	0.149574488	-0.031112774	0.113861594	0.116691152	0.810033991	0.717858159	-0.267660032	-0.107772183	-0.043907456	-0.243316114	0.272052989	0.54428756	0.086994016	0.54254049	0.631532568	0.393689225
EfmP.004D03	-5.071464059	1.223021063	-4.464232923	-0.36852735	-4.40576497	2.847030008	-4.924307398	-0.545831513	-5.227626985	-3.63574851	-2.199728406	-4.099508947	-3.744077541	-0.077186746	1.406337765	-1.339707055	-2.692767132	-0.871711852	-3.365280054	2.664169474	1.587255022	1.6864975	-6.408236178	-4.870134238	-1.913164275	1.664879771	0.649624437	-0.514132029	-5.245165908	1.045579025	-2.716294846	-3.445491258	-4.602244797	-0.795149112	-0.313544265	-1.561064784	-3.897807625	-5.467754006	-5.000686513	-0.803342448	1.005689471	-4.770044926	1.512162826	-5.061249033	-5.09159101	-4.241453264	-4.121755757	-4.886898171	-4.870098047
EfmP.004D02	-4.535160321	2.503493705	-4.375832649	-0.902676745	-3.954676208	2.095724177	-4.792710267	-3.802116165	-4.946902236	-3.201113066	-2.157508681	-4.72816897	-3.764721291	-1.195979346	0.60255533	-1.892339729	-0.988135018	-0.758102163	-3.392025912	1.6736178	1.053416348	1.780315428	-5.951209433	-5.855176526	-2.479262049	0.699183672	-0.246449065	-0.044176351	-4.936411781	2.225662302	-3.050733448	-3.452366536	-4.474660397	-1.551938603	-1.167906992	-2.161961909	-3.675261593	-5.878150692	-5.884989123	-1.483207057	-0.093325932	-4.383346873	2.342513546	-5.051385579	-4.584688633	-3.969383828	-4.188112285	-5.443031843	-5.004332006
EfmP.004D01	-1.986683243	0.252752906	-2.473228895	0.892674393	-2.537069534	-0.229376952	-2.801022169	-0.042296338	-3.375281576	-2.019877594	-1.379418342	0.996883058	1.195280113	-2.040161301	-2.59147852	0.683484874	-2.469526867	0.451856538	0.630073993	0.924783406	0.868195001	0.031665608	-3.247128306	-2.97589107	-1.825719335	1.382763604	1.283020523	1.017551811	-2.884491851	0.785998454	-2.074254662	1.178005324	-3.164591197	-2.812293968	0.876239668	-2.271135411	0.803733488	-3.128516122	-3.001365738	1.507451369	1.327191509	0.675874196	1.82376712	-3.048378284	-3.356032897	-2.91410665	-2.49625595	-3.469926397	-3.207726266
EfmP.004C12	-0.823883729	-0.685432062	0.136678917	-1.007666708	-1.663167174	1.059948284	0.264341794	-0.9643649	-0.333768796	-0.458398953	-0.855823624	-0.302820451	-2.197728756	1.062303339	1.26419615	-2.560246037	-0.833340723	-0.114815196	-0.971021096	0.951726634	-0.70055237	-1.122716296	0.289361205	-4.866432061	0.195466034	-1.305542574	-1.132840832	-0.993091319	-0.812594493	-2.060152774	-0.502587557	-0.42012775	0.676136691	-2.032985863	-1.155569454	-2.178582089	-2.27566131	-3.631577479	-0.553395855	-2.411383447	0.021798069	-2.323975104	0.163279801	-0.72870274	2.092870601	-0.05350879	1.120955362	-3.410097742	-1.270905242
EfmP.004C11	-4.498217072	2.932434726	-4.754089766	-0.986839146	-5.026835408	0.272100831	-5.325536033	0.192613651	-4.219953392	-3.11409947	-2.273930682	-3.957317282	-3.604090582	1.881736997	0.678436566	1.321815468	-2.509271954	-1.928137832	-3.206017677	1.209609136	2.126520549	2.54949395	-5.403486088	-4.213925538	-2.235548109	1.950068612	2.241721002	-1.280579254	-4.809494222	2.405610773	-2.381098035	-3.4222488	-4.211544857	1.464826148	-0.092432117	-1.640801194	-3.830247444	-4.761995219	-5.030215147	-1.366771887	2.226316047	-3.234942897	0.368427647	-4.182796872	-3.776854081	-3.706394197	-3.622151539	-4.646060064	-3.992652099
EfmP.004C09	0.684718974	-0.319887728	0.226726635	-0.524799267	0.125389207	-0.067689292	-4.688578983	-0.274521437	0.364844162	0.545805825	0.508139149	0.482183692	0.502477783	0.538068886	0.249212565	0.511010676	0.907641381	0.547879233	0.622446476	0.084596214	0.513703475	0.508003779	1.021028385	0.560613878	0.798111929	0.313739865	0.515502065	-0.421957341	0.878048092	0.359145749	0.064159533	0.094432685	0.960233889	0.659710497	0.265679611	0.695232862	0.852453545	0.892617152	1.623360789	0.630627588	0.531463105	0.459596963	0.722169697	1.028458583	-3.602182513	0.804544873	1.077396399	0.772568985	0.81787242
EfmP.004C08	-6.314924593	-1.372767517	-4.981747625	1.777393909	-5.213123168	-1.893330386	-6.153479699	-3.111960151	-5.960442433	-2.901888617	-2.379166547	-2.467101715	-2.491885386	-2.800432827	-0.482860411	-2.750982801	-1.179845879	1.191360481	-2.937418711	1.063036631	1.254946183	0.707582632	-6.550613391	-5.581655826	-2.202914571	-0.380151482	-2.380926718	1.173152553	-6.107740504	1.260593157	-3.298128527	-4.036141015	-4.995766642	-2.061523092	-2.864650892	2.085611148	-2.504738681	-6.125292898	-6.483656974	1.855120667	1.424209779	-4.479295975	-2.381006456	-5.837785943	-5.228131932	-4.491075601	-5.778780306	-5.864037115	-5.030854527
EfmP.004C07	-4.566654196	-5.492964555	-5.029532529	-4.197764071	-4.084522244	-3.498634024	-0.076893412	-3.767200736	-5.144572005	-4.47251899	-2.196696207	-5.567691362	-4.42015232	1.407428889	-3.57480942	-3.911687239	-3.673363969	-4.943530471	-3.68542067	-4.029417341	-2.227061828	-4.315991191	-6.070820763	-5.093394496	-2.216543584	-4.503387094	-4.494222543	-3.935943702	-4.349783062	-4.225046621	-3.384381275	-3.875686481	-3.995080364	-4.008406623	-3.59067054	0.132115125	-3.435100112	-3.719197357	-3.864169508	-3.453063012	-3.394242384	-4.226240958	-4.427474019	-4.279926472	-2.922644409	-4.07763639	-3.929796364	-3.794603494	-3.634510361
EfmP.004C05	-5.687371334	-1.026931327	-5.52906427	2.215873892	-5.390099714	-1.849775715	-5.807620864	-3.000320349	-5.936269877	-2.720378825	-2.365293444	-2.415129652	-1.884231944	-2.171036733	-0.533209896	-2.944884578	-0.792585937	1.262014527	-2.835713999	-0.035097547	1.22475441	0.699785115	-7.660980687	-5.700658354	-2.243407	0.963867775	-2.229205359	1.236029433	-5.50837333	1.549874377	-3.112732461	-3.994252477	-5.025036797	-2.072359931	-2.775146573	2.096760643	-2.064294251	-5.848807476	-6.255063879	1.569418952	1.19116054	-4.396336897	-2.324767674	-6.025889371	-4.977196756	-4.499101331	-4.717502991	-5.454617084	-5.031735656
EfmP.004C04	-3.983300089	-3.736878074	-2.255062329	-2.686670015	-1.328002423	-2.798715008	-2.843461973	-3.033747744	-4.220451613	-2.922703299	-2.090139026	-4.961837764	-2.877811587	-1.529624326	-1.360183515	-2.885173131	-2.538995942	-0.94292599	-1.647384174	-3.897950238	-1.56060483	-3.076194277	-3.373857778	-5.071045981	-1.814892377	-3.059856076	-3.342225458	-0.805904408	-3.793063849	-3.025483672	-2.894347697	-3.544752002	-0.746635875	-3.41733062	-1.679040913	-3.752757966	-2.732248136	-3.265990599	-3.516219181	-2.438108311	-2.751603015	0.455976335	-3.873451728	-4.034823473	-2.589084783	-2.200184243	-1.693650729	-3.49830427	-3.385492787
EfmP.004C03	-0.475600052	0.20462279	0.315994085	0.216138292	0.015570031	-0.344059886	-0.61633074	0.180176729	0.43028607	0.27946825	0.099127184	-0.079394339	0.197805862	-0.846155065	0.067357584	0.119986021	0.426678622	0.245772522	0.112343181	0.040405433	-0.284222278	0.155620243	0.450395036	0.337909005	0.224553144	0.149035179	0.089966012	-0.475859742	-0.044464596	-0.697250601	0.409572907	-0.435824883	-0.093618642	0.199519723	0.121842139	0.095470183	0.312826716	0.66983749	0.443139925	0.009277516	0.048331321	0.080538811	0.166780411	0.587484776	0.233268951	-0.377851354	0.25079728	0.460399038	0.494577256
EfmP.004C01	-5.232777026	2.121618651	-5.333887778	0.342170126	-5.06035098	2.079629233	-4.952138618	0.360843891	-4.765698418	-3.827611837	-2.132002968	-3.73768813	-3.829656226	0.773284541	1.258452257	-0.123539724	-2.50359517	-0.836938811	-3.55603746	2.885448605	1.801590632	1.794729576	-5.693264719	-5.154337554	-2.36966503	1.91998735	1.490423087	-0.14874232	-4.93383134	1.865565088	-2.623790286	-3.556021267	-4.81202088	0.105045238	-0.271408162	-0.614013323	-3.461909988	-4.476550642	-4.669298999	-0.459860686	2.012283832	-4.46417842	1.020768463	-5.152496955	-4.709863444	-4.382147169	-4.466257217	-5.388222444	-4.865242741
EfmP.004B12	-2.445154161	3.207375602	-2.462038605	-1.821418386	-3.203677667	2.794394442	-3.147632094	-2.16410099	-3.549656134	-3.220037182	-1.990916656	-3.915709512	-4.007831957	-0.235879094	2.572238748	-0.086857304	-2.875164451	0.574682493	-2.803537997	2.360793285	1.331009788	3.603597118	-3.733388635	-3.613981991	-2.417479583	1.912344724	2.968964843	-2.880191051	-3.723058145	2.889302501	-3.387701834	-2.861043873	-3.74377283	0.553337056	1.69347221	-2.586761548	-3.894508995	-4.181252825	-3.968400919	-2.997736885	2.836032643	-4.072827941	3.141953684	-4.529816667	-3.838788926	-4.177298372	-3.848146786	-3.578470949	-4.079485444
EfmP.004B11	-1.206494125	-0.960313852	-1.727188877	-0.624181576	-1.083172073	-1.258573284	0.754626056	-0.586784457	-5.383391279	-0.13670782	-1.267863444	-0.699462086	0.545150871	-0.451973259	-0.276741696	-0.003596512	-1.401390538	-0.443156696	-0.48552278	-1.131679739	-0.335228697	0.315536258	-1.691169941	-1.799350501	-2.084982357	-0.773257384	-0.03227899	-0.848646041	-1.525808459	-0.431569408	-2.378516027	-0.51273323	-2.177199626	0.047856671	-0.126083435	-0.050301034	0.675643155	-3.703205996	-6.001583259	-0.157029098	-0.109992417	-0.170151488	-0.488789827	-2.236156305	-1.244631193	-1.070109884	-3.223860345	-2.945831406	-1.229041096
EfmP.004B10	2.395215287	-4.174572701	1.875162884	-3.217890882	1.425595012	-3.897914238	-5.191960558	-4.524962997	-4.254833417	-3.636113681	1.914538158	-4.115443952	-4.689997453	-3.772935458	-4.277565538	-4.83154538	2.179613138	-4.222070097	-3.410396325	-2.742426049	-1.671831531	-4.151332913	1.790513445	3.067317215	-2.086419164	-3.869539409	-4.500859683	2.489391753	2.526227333	-4.390797644	-2.764290855	-3.422109802	-4.20206731	-4.69031237	-4.204980796	2.592892088	-4.147433372	-4.789361241	-4.261905385	-3.749355379	-3.978999898	-4.684781603	-4.743892155	2.647006042	-3.847248484	2.147117978	2.746916587	-5.234247202	2.586293086
EfmP.004B09	0.243761219	0.198260062	0.466162329	0.160894136	0.440781905	0.101983103	0.152585847	0.526585536	0.27251697	0.144706538	0.120570564	-0.17696146	0.135619543	-0.296977936	-0.018356557	-0.140291684	0.121866219	0.002680823	-0.162446249	0.098409831	-0.398326228	-0.134686928	0.6948323	0.329988315	0.513948509	0.280305704	0.034667827	0.292800857	0.300561915	-0.10201443	0.463720721	0.392427955	0.483063458	0.076543415	0.028212797	0.034086815	-0.039373925	0.628045268	0.769315133	-0.162052915	-0.080723478	-0.146048904	-0.048643945	0.260573298	0.097084382	0.374603252	0.393527122	0.752455607	0.294945189
EfmP.004B07	-5.657376366	-1.369889409	-5.175839942	1.816196	-5.551799933	-2.32673548	-6.947683865	-3.465023421	-5.441690664	-3.020145209	-2.375880065	-2.534767362	-2.346692053	-2.557885173	-0.27643295	-2.924043081	-1.677603961	1.234703283	-3.1120443	0.321948486	1.112125525	0.845857617	-7.031231942	-6.05430327	-2.300672147	0.191789516	-2.496850654	1.110350044	-5.450071466	1.307785412	-3.428681103	-4.001080435	-4.850910553	-2.374995353	-3.077874351	2.461031549	-2.542595486	-5.776977533	-5.846368522	2.266296754	1.565268706	-5.235436053	-2.663078103	-6.068204272	-5.34380186	-4.455568167	-5.126524886	-5.791190257	-5.379041194
EfmP.004B06	0.412531492	0.201796296	0.370889517	0.285786101	0.115216927	-0.066868929	0.139894892	0.31762133	0.156598667	-0.007402707	0.316147456	-0.457588131	-0.083820038	-0.176533784	-0.248574525	-0.318553719	0.06868587	-0.077195811	0.098528684	0.266414393	-0.344591149	-0.140990437	0.150875506	0.29237951	0.413453011	0.317165703	-0.064985189	0.281551089	0.226499861	-0.277806758	0.387675635	0.589431463	0.181046876	0.051118244	-0.001230342	-0.000436586	-0.066809433	0.405968934	0.431284081	0.079350389	0.072479437	0.115422367	-0.181119467	0.154621895	0.251429377	0.28686588	0.463704272	0.503654627	0.272450285
EfmP.004B04	-0.142126753	-0.10719743	-0.282009196	-0.173082504	-0.562294037	-0.277336962	-1.003310431	-0.342299676	0.430142439	0.863444321	-0.019024754	-0.646727707	0.610317404	0.444098552	1.46185345	1.005675561	0.241516243	0.660233086	0.410374294	0.125389061	0.762819309	1.067610126	0.021303602	0.086211746	-1.030333412	-0.101069952	0.757298089	0.678292063	-0.896670182	-0.666524378	0.294363057	0.217001094	0.294415597	-0.53817456	1.036647371	-0.838111185	-0.010090859	-4.037163565	-1.927408766	0.508632711	0.804258068	0.885908795	0.450985093	-0.586581195	-0.37187397	0.103260299	0.462094438	-2.67045282	0.386510812
EfmP.004B03	-4.542003001	-0.791372086	0.875455988	0.342227654	-0.597069859	-3.050174502	1.086282841	-3.412195431	-0.622899068	-3.877372659	-0.455798669	-1.798276234	-5.233618524	-0.070781112	-1.207656182	-4.046852226	0.014521152	-3.648417746	-0.899114613	-3.464482411	0.525834209	0.200490295	-0.640104428	-0.257659581	-0.710613293	0.132695553	-0.575982771	1.093797955	-4.533872618	-4.010795916	-2.475801132	-0.036623457	-0.417249008	-0.233093819	-2.748016382	-3.79403408	-0.519318166	-4.449985892	0.244081769	-0.476562739	-1.606420145	-4.058022844	-3.808476888	-0.375552562	-0.130315102	-0.913141541	0.842083937	-3.954985949	-1.010213262
EfmP.004B01	0.478028957	-2.320362511	-0.977917376	-0.199204765	-1.264504738	0.460058342	0.030303333	-1.075267902	0.477851868	-0.39766051	0.052793217	0.396034043	-1.788442222	0.129824126	2.007231722	-1.958350742	0.42383331	-2.508633703	-1.133156678	-0.028503192	-0.897272136	-1.863980472	-0.68587243	-5.863389674	-0.630949693	-2.696419208	-0.607431023	0.083857504	0.565328301	-2.3893573	0.230031197	-1.725640588	0.823345163	-1.612228174	-0.51294216	-2.058810563	-1.696309549	-3.680482695	0.828080146	-2.334668686	-0.18359865	-2.153242309	-0.222299887	0.156993879	1.409110596	-0.246208694	1.035438826	-3.212293519	0.402288645
EfmP.004A12	-4.205124533	-4.424775659	-4.436618734	-3.398239669	-5.425483545	-2.816857046	-3.696360641	-4.533357923	-5.232587095	1.745372488	-2.544577333	-4.864419585	-4.404092894	2.040899814	0.599719999	-5.113682134	-3.64862739	-4.264024203	2.405057012	-4.013011963	-2.234917905	-3.645541914	1.560631413	-5.620606266	-2.103721943	-4.306976155	-4.14123374	-4.62187702	-4.580101354	-4.582728586	-3.053836735	-3.799699825	-3.925206862	-4.401229307	-4.188220756	-4.991196525	-4.13117157	-5.150143509	-4.834752846	-3.76199215	-3.730581597	-4.758069945	1.55637501	-4.962724952	-4.426484078	2.399153669	-4.047521856	-2.291534919	-4.843014644
EfmP.004A09	0.181929832	-1.344123424	-0.110628637	-0.985876236	-1.420526711	1.023936721	0.46003913	-0.515756837	0.166117697	-0.385212537	-0.443865511	-0.176556316	-1.567598791	0.976693338	1.348020841	-1.842352134	-0.356493665	-0.945481863	-0.250647372	0.208201557	-1.031020639	-1.558002156	-0.022740852	-4.275268871	-0.18758901	-2.887766666	-0.775259254	-0.863296361	-0.058235414	-5.002548049	0.059456232	-0.668124458	0.5811764	-1.268415295	-0.668396719	-1.423736784	-1.64268118	-3.537482109	-0.015635639	-2.881722765	-0.050088879	-1.18328629	0.128601156	-0.109730854	2.192047569	0.297276449	1.309269406	-3.597577414	-0.579678567
EfmP.004A08	0.058167416	-0.603476044	0.389079945	-0.157188001	-0.136898092	-0.144592392	0.242531143	-0.20165704	0.275161458	0.047381674	0.143526815	0.434631775	0.242800636	0.422231891	-0.132147727	0.12325582	0.274368885	0.244337162	0.377799827	-0.091264902	0.437771178	0.180692386	0.598656117	0.388697951	0.716330423	0.28557523	0.179568239	0.541851298	0.440848106	0.147821848	0.621132053	0.120991175	0.474357399	0.308668738	0.201886713	-0.015378565	0.412700086	0.621891567	0.148312266	0.062166954	0.07827677	0.098464327	0.171186197	0.377655527	0.247147989	0.451247777	-0.008852938	0.292693629	0.342546395
EfmP.004A06	1.587713112	-4.801710242	-4.565605211	0.469652675	-5.632280518	-5.664326502	-6.209799972	1.79128332	0.828689658	-3.387935533	0.965963174	0.835322203	1.289265128	2.118118756	2.232688367	2.896856893	2.787479102	-5.653123619	-4.092812711	2.148977884	-1.952638172	-3.956435024	1.758593575	2.550803244	-2.308226315	1.073654304	1.649837423	0.293278196	1.502185278	-5.545859814	1.798793053	-3.459974022	-5.5230988	-4.56198389	2.390828891	-4.803599792	-3.864181226	-5.322110902	-5.607392972	-4.204062349	-4.670815184	2.592284606	-4.161496698	-6.15037305	-5.618421695	2.42942701	-2.923152466	-5.615840672	-6.001069638
EfmP.004A05	-1.402731129	-4.24496091	1.100414271	0.037208836	-0.134685245	-0.213279219	-4.209414001	-0.276916593	-4.002271445	-3.099407054	-2.125734097	-0.623129444	-0.118754967	2.941188317	0.139324037	-2.884288744	-0.286905013	-3.441886571	-0.057324475	-3.87763808	-2.192088678	-3.126867644	0.447014913	1.68018065	2.307269154	-4.269423693	-0.046237209	1.786978751	-0.842023642	-3.848476911	1.199683371	0.263572285	3.122223936	-3.318218102	0.318486985	-0.851142419	-3.550857552	-5.001794952	-3.266923647	-3.388353927	-3.124803935	0.283780592	-4.417108123	-3.641859213	-0.396524692	0.326479005	0.802683985	-4.59373276	0.779899283
EfmP.004A04	0.88517771	0.831558312	0.040839596	-0.286247536	0.458941776	0.128203132	1.021767498	0.629819104	0.714194004	1.050393093	-0.118221377	0.422175663	0.786145795	0.153029245	-0.62062489	-0.593547408	0.288265827	0.516258799	0.051520595	-0.554467001	-0.652684393	0.695363562	-0.083945868	0.06586954	0.124407827	-0.5511495	0.404009773	-0.569288318	0.672885814	0.020560137	-0.442838517	-0.273753191	1.286679555	0.31162225	0.27093822	0.249997624	0.64204488	0.732809904	1.221189875	0.183992776	0.330886883	0.08379071	0.010919791	0.755309884	1.063238764	0.325822807	0.102562993	0.19724525	-0.055772334
EfmP.003H10	1.069004132	0.425858602	0.017609853	0.021435519	0.284241792	0.281786393	0.733986422	-0.011341301	0.27430146	0.375801186	0.134424321	0.672304676	0.660387932	0.125010814	0.316664324	0.641695493	0.699479665	0.364610341	0.007522273	-0.440075394	-0.134560365	0.228952796	0.174385212	0.099858829	0.100739772	-0.395674025	0.391530728	-0.658874859	0.76401996	0.175966295	-0.516441402	0.215875702	0.696201441	0.558993111	0.228880284	0.394723026	0.629459433	0.381705853	0.197938052	-0.188610804	0.463837554	0.024909384	0.641331897	0.658943589	0.112198982	0.1834046	0.177241963	0.674020576	0.532656642
EfmP.003H09	-5.331353832	-3.889378838	-4.930422155	1.54388285	-4.665573322	-2.530520642	-5.058967618	-4.975156447	-5.876735566	-1.257650174	-2.33806731	-3.932235178	-4.784055577	-2.074969592	-0.333032644	-4.806215416	-1.474814653	1.473182607	-1.204723352	-4.10486399	1.025318022	2.157721343	-2.80467024	-5.782603312	-2.35481022	-4.876282764	-3.613022851	1.955806309	-5.355521995	2.811760507	-0.374066389	-4.105466979	-3.72916034	-4.545700342	-4.299101796	-4.315684766	-4.673491781	-5.481087671	-5.432542015	3.031026525	2.625497331	-5.188978163	-3.965869178	-5.823089619	-5.496998116	-1.947499658	-5.497924561	-3.833246844	-4.94711918
EfmP.003H07	0.23765975	-0.021293038	0.732266601	0.204024448	0.215207159	0.361265555	0.34483588	0.012450406	0.364793742	0.072869164	0.461436024	0.007395172	-0.005355298	-0.044155937	0.071437391	0.161540101	-0.086172134	0.040141067	-0.109459997	0.281626761	0.355434241	0.04013786	0.723835614	0.114772356	0.34735759	0.223460938	-0.041796293	0.018067908	0.612067139	0.228412466	0.320172101	0.311977199	0.527224864	0.018453628	-0.17602516	0.027770968	0.296919254	0.419422967	0.752957902	-0.357135408	0.044604592	0.023593717	-0.108086449	0.195856716	1.002895997	0.237641225	0.739825183	0.18428606	0.294622181
EfmP.003H06	0.852756904	0.79112357	-0.046979254	-0.127704141	0.399620184	0.099971518	0.605572698	0.460825041	0.522211981	0.727212395	-0.14027252	0.756037496	0.829672318	0.168199346	0.471493344	0.749721584	0.830736392	0.630581403	0.217410038	-1.105664114	-0.824113217	0.525692719	-0.604397564	0.142959618	-0.4963602	-0.988475441	0.286864944	-0.916920267	0.844358308	0.378196551	-0.566096489	-0.261284946	0.88108831	0.555915076	0.202651221	0.5938475	0.734328642	0.967843515	0.781352184	0.135497322	0.517750666	0.406781493	0.535704654	1.171429887	0.805102645	0.752847078	0.363734376	0.811243388	0.771858342
EfmP.003H03	-4.739152438	-1.91149923	-4.932515818	1.685321253	-4.574038704	-1.652068563	-4.275007437	-4.188277956	-4.904105204	-0.915133542	-1.825669392	-2.875881139	-2.668039304	-1.900342091	0.029083245	-3.487381321	1.036510834	-1.201249551	-0.65859544	-2.670468776	0.179232947	-1.270651117	-1.544965236	-5.3220577	-2.22041951	-0.998690851	-2.722713057	1.26699591	-4.747058852	1.243162382	0.194085571	-3.601719636	-3.799268047	-2.999456818	-2.877971803	-1.582581419	-2.944491557	-5.684482713	-5.478932028	-0.17224766	-0.703294214	-4.394318979	-3.104900806	-4.478844809	-4.594160149	-1.694066422	-3.980036657	-4.307491332	-4.476762124
EfmP.003H02	-5.637408051	2.444779217	-5.192854187	-1.036663095	-4.886384463	3.162168808	-6.706424221	-1.791745098	-5.438199085	-3.677263825	-2.085149473	-4.578027666	-4.169913347	-0.38147961	1.823693489	-0.894213352	-2.538176823	-0.538583755	-3.528187576	2.663420825	2.075259172	2.775378239	-6.375681524	-5.583273772	-2.476155453	1.642082604	1.712017959	-1.89160822	-4.733679222	1.994977278	-3.038364782	-3.655536921	-4.724140975	-0.163822091	0.480552239	-1.237323849	-3.954014782	-5.662796342	-5.619673828	-1.2717882	1.833011	-4.542617646	2.47401378	-4.90565795	-5.093716117	-4.06166553	-3.798357086	-4.904904788	-5.271222995
EfmP.003G12	-5.559080813	2.722317295	-5.049560301	-0.206671012	-4.694125886	2.542006567	-5.10634642	-0.8327189	-5.147539488	-3.731646638	-2.32203282	-4.154514451	-4.050646531	0.192122421	2.029717247	-1.007686848	-2.706094379	-0.095628306	-3.657840718	2.965458892	1.919343339	2.566147757	-6.562179227	-5.313560998	-2.334650858	1.945831019	2.452577524	-0.884827054	-4.948205165	2.649254722	-2.895661801	-4.162619917	-4.537411676	-0.420400318	0.404165748	-1.305491317	-3.973295425	-5.686187617	-5.550659624	-1.210626755	2.333301821	-4.099619581	2.435028959	-4.778845258	-4.413188724	-3.993292277	-4.42109715	-5.368219662	-5.879685461
EfmP.003G11	-3.667859744	2.03893262	-3.749660189	0.016644078	-3.230090475	2.35608141	-3.291442188	-3.41188578	-3.407297878	-3.169682331	-1.698583983	-3.647617474	-3.423728943	-1.304132464	-0.787174702	-3.107312047	0.439326859	-1.853852511	-2.354448349	-0.052124663	0.924371751	1.915018367	-4.126593206	-4.234589391	-2.140539066	-1.256463033	-1.829682686	-0.200913575	-3.590581717	0.860133113	-2.430671873	-2.768493365	-3.062986158	-2.706730068	-2.04543385	-2.193508528	-1.674958385	-3.663748232	-3.692238141	-1.4173065	-0.897282547	-3.716940196	2.050977358	-3.801923966	-3.01084842	-3.106445363	-3.704072529	-4.395717817	-3.69423828
EfmP.003G09	-5.698811527	-1.01535896	-5.111174816	2.398599661	-5.223887511	-1.964967854	-5.378260615	-4.124287267	-5.36241483	-2.656200343	-2.465536126	-1.846001158	-1.437810156	-3.666754675	-0.548331389	-3.309627555	-0.587548214	1.15659206	-2.707090403	0.905990344	1.159941161	0.258046985	-6.471867634	-4.888169015	-2.212734784	0.141542093	-2.597372703	0.902527315	-5.5621898	1.086241194	-2.716540538	-3.939915169	-4.739262438	-2.011644116	-3.37735561	2.562337795	-1.520349664	-5.490978097	-6.001237266	2.051931873	1.103814388	-5.033354535	-2.828588456	-6.75806332	-5.196915177	-4.182752127	-4.582519827	-4.282229754	-4.964716493
EfmP.003G08	-5.631568683	1.309981974	-5.024972046	-0.369673459	-4.593222496	2.85077905	-5.076391657	-1.108324252	-5.619611433	-3.550385792	-2.147428004	-4.290097458	-4.373193002	-0.384041162	0.84342492	-1.198005809	-1.567889007	-1.386467899	-3.88232308	3.098282673	1.530382709	1.679593747	-6.442617389	-5.189046825	-2.102128825	1.411131103	0.256115161	-0.641296982	-4.889372944	1.602886493	-2.965943919	-3.808162023	-4.591579343	-1.255974554	-0.498601912	-1.156045444	-3.337909179	-7.97426072	-5.858179653	-0.909775435	0.383717497	-4.589172304	1.786437413	-5.022795647	-4.6126429	-4.279003941	-4.729606156	-5.135599288	-4.902447283
EfmP.003G07	-4.803069062	2.901679221	-4.678185692	-0.685163494	-4.343200994	2.696048267	-4.83880252	-3.725817195	-4.426950604	-3.36899132	-2.497538698	-4.928418454	-3.591522678	-1.230016608	2.333515064	-0.649068755	-1.748779751	-0.481055442	-4.020478544	2.544140227	1.431897	2.344661169	-4.849560449	-4.808805406	-2.513834303	-0.699184494	-0.008002283	-1.088265636	-5.247790263	0.636605335	-2.416235557	-3.471595454	-4.384813749	-0.269712062	0.297072369	-2.188433107	-3.842179126	-4.395819384	-4.536337284	-1.634119852	-0.645932909	-4.653142949	2.574785546	-4.973439008	-5.254328684	-4.841716783	-4.922071635	-5.706846721	-6.315634344
EfmP.003G05	-4.332992545	2.538236027	-3.843010941	-0.451637983	-4.765076467	2.677018829	-4.645749613	-3.622483467	-4.414453652	-3.814644535	-2.342394531	-4.331604684	-3.064355369	-0.465618759	1.243081061	-1.002456495	-0.490602717	-0.12421682	-3.133751895	1.122014981	1.857178009	1.509223843	-5.460462523	-4.561459668	-2.179785805	0.502680881	0.206324398	-0.724607747	-5.095803917	2.07113168	-2.802353138	-3.32100316	-4.429902938	-0.84859691	-0.847597087	-1.860411895	-2.589108193	-5.214813601	-5.321271286	-1.148909219	0.500552444	-4.457634231	1.906038747	-5.677923665	-4.31751194	-4.16786203	-4.931228308	-4.332356236	-4.700718621
EfmP.003G03	0.648488006	-0.069970144	0.647302866	-0.022070266	0.770824988	0.38392729	0.24578216	0.435666259	0.490737555	0.06425623	0.423401957	0.609755469	0.351521109	0.527326126	0.728086594	0.323033841	0.594032052	0.343161125	0.443030586	0.342010224	0.215969589	0.451824686	0.29558487	0.599360827	0.694509012	0.599517331	0.440434712	0.548809869	0.361236983	0.459113355	0.407747521	0.123840711	0.914635749	0.739175678	0.272686512	0.077660167	0.517135337	0.929038902	0.210085043	0.245131165	0.068087021	0.428206394	0.329650837	0.647115144	0.11561221	0.4401135	0.286999652	0.468078234	0.843218459
EfmP.003G01	-0.121016476	-0.301040815	0.791718298	0.61392841	0.432976532	0.42996661	-0.404130504	-3.706172041	-4.912295068	-3.34519672	-0.031143418	-0.477083185	0.142096742	0.66775011	0.802167497	0.484074088	1.172317582	-3.951635769	0.686875978	0.322444519	1.129304024	0.3511989	0.933535779	1.837602884	0.438663329	0.650296581	0.374845983	1.266656433	0.091789961	0.772658434	0.482827039	1.006478872	0.112395491	0.414621709	0.681730505	0.238487969	0.120486859	-2.691760909	0.826918355	0.07065536	1.568220722	0.444886792	0.551712998	0.09369421	0.672639616	0.040511557	0.732975347	-3.228570264	0.409066087
EfmP.003F12	-5.231451185	3.234676631	-4.711742483	-1.246327711	-4.749699943	2.960028767	-5.300335404	-2.011893035	-5.929705331	-3.697623214	-2.025320136	-5.168090017	-4.713085662	-0.51370296	2.294598806	-0.974724563	-3.210456061	-0.365225871	-3.721139441	2.571311899	1.568496814	2.940467531	-6.782388022	-5.280185335	-2.306283852	1.089695517	2.579580769	-3.374645459	-5.082863488	2.636941017	-3.286906171	-3.89179105	-4.418497437	-0.469044975	0.054273363	-2.011146888	-3.940010079	-5.227871262	-5.392784475	-1.777563939	2.142764447	-5.192286838	2.862315139	-5.329284833	-5.08166896	-4.523778745	-5.128753955	-5.174985377	-4.798044303
EfmP.003F10	-3.361258794	1.529384134	-2.122263587	-2.511724058	-1.189243038	2.094493537	-2.503180769	-1.145271029	-4.19982526	0.572413716	-1.037097069	-2.075868583	-3.172190176	3.401146805	-0.500426069	-3.59038743	-3.411324248	-3.105876111	-2.042091752	-2.691502762	-0.516825949	0.892395287	-0.075051018	-1.494563935	-2.300160269	-1.825371953	1.219153216	-3.101785807	-4.049280161	0.760063809	-2.232178066	-1.440695328	1.859889934	-3.620819829	-3.690689065	-2.514873179	-3.40464739	-1.710684	-3.518160807	-2.271623453	-3.227228335	-3.613434308	1.77575257	-4.64690386	-3.642945904	0.628049635	-4.17832117	1.200294073	-1.849914154
EfmP.003F09	-5.354520361	2.649017961	-4.867311187	0.400171808	-4.744435678	2.818641248	-4.427556097	-3.826235093	-5.029934922	-3.562551097	-2.265312545	-5.206914183	-4.070368316	-1.256126444	0.271931306	-2.425504204	-0.413585497	-1.133561629	-3.356706823	1.034568502	0.698698069	1.979753199	-6.81122926	-4.958027712	-2.597239483	0.470652125	-0.352559865	-0.067430147	-5.516980318	2.755347661	-3.150706076	-3.672682989	-4.397261809	-2.226500553	-1.970553954	-2.169336537	-3.732593544	-5.962562548	-5.563178209	-1.385060541	-0.432558257	-5.204967966	2.400298996	-5.364884973	-4.681437497	-3.963024371	-4.287912711	-5.490769993	-4.58938507
EfmP.003F07	-1.048532919	-0.768751686	-1.236914878	-0.33922563	-0.471343452	-0.288651147	1.408547493	0.078475327	-5.11178041	-0.067392247	-1.191153366	-0.24297633	0.78993777	0.77789906	0.035621935	0.722334359	-1.363719317	-0.322921744	-0.256493519	-1.099074297	-0.086673633	0.349696351	-1.821352316	-1.882176016	-1.885747342	-0.483193234	0.300838104	-0.710831716	-1.188033848	-0.019782807	-2.088409124	-0.335181579	-2.672845283	-0.025963021	0.191131627	0.088706629	0.987120584	-3.52442348	-3.571708482	0.223338301	0.387467572	-0.026928733	-0.499305532	-2.079331972	-1.035643943	-0.957471027	-3.955235072	-2.801976	-1.169970426
EfmP.003F04	-1.276456539	-0.698193517	0.935526939	-1.600425579	-2.059996044	0.578090632	0.370531806	-2.421130908	-0.698389976	0.08079641	-1.13087002	0.426452632	-2.963267625	1.794925499	1.853456272	-2.510243441	-1.034624449	0.560834613	-1.74868376	0.813781306	-2.283447341	-2.761560484	0.553964511	-4.803475007	0.804606652	-4.022806041	-2.146910199	-0.716573733	-1.178359594	-3.407787997	-0.634359388	0.764250505	1.981425521	-2.574979131	-2.032786653	-2.734671464	-2.688292568	-4.037704596	-0.962524282	-3.582171074	0.582317249	-3.408297469	0.15022264	-1.088099896	3.59019048	0.774884861	1.390637368	-3.987824017	-1.579096658
EfmP.003F03	1.088572488	0.6090278	0.143407185	-0.167226953	0.362814806	-0.221494109	1.002823154	0.108656865	0.977270508	0.435294923	0.107566964	0.827813989	0.700004126	0.157347725	0.97831718	0.987612921	0.426456195	0.195067451	0.029525384	-0.676767767	-0.415733621	0.789970961	-0.351892527	-0.358902935	-0.039691287	-0.874665051	-0.13533182	-0.132743494	0.836387426	0.783130445	-0.117733881	0.079224874	1.072185906	0.378918248	0.242104455	0.256057775	0.724774311	1.19206025	0.767346973	-0.138349916	0.008300051	0.090650018	-0.038737168	0.747766154	0.612328701	0.582624913	0.318612546	1.033976448	0.978986881
EfmP.003F02	-3.375298636	-4.13962308	-1.959767881	-3.843638867	-1.235009458	-3.342279517	-3.285045941	-4.344630222	-4.444016341	-3.629893257	-1.872579156	-5.048787381	-3.552778036	-1.506840231	-1.641592981	-3.15121023	-3.441990707	-0.748011478	-1.410041762	-3.210779071	-2.003840552	-3.338979346	-2.528789651	-4.609019294	-1.996800299	-4.208766436	-3.38582888	-0.831247966	-3.688223798	-3.569845944	-2.808584755	-3.236838835	-0.820688831	-3.571786028	-1.699922506	-3.922904428	-3.100543084	-3.779631999	-3.794083577	-3.307473153	-3.425407962	0.541230793	-4.474140631	-4.09333245	-3.800643092	-1.850603456	-1.587048117	-3.686690316	-3.576102941
EfmP.003F01	-5.03243244	-0.65650519	-4.546957518	2.210414433	-5.021759391	-2.080126134	-5.385414539	-3.999441783	-5.86141819	-2.626086662	-2.463413067	-1.162372361	-1.199063055	-2.603641285	-0.235869553	-2.892482609	-0.243262009	1.341357442	-2.969190243	0.998457377	1.128649015	-0.175605354	-6.608896538	-5.793226532	-2.41125024	0.58571854	-2.330196326	0.561179649	-5.186720213	1.826469725	-2.786182556	-3.470846087	-4.714008955	-2.037560999	-3.251278778	2.101111298	-1.416692818	-5.661907646	-1.925921466	1.999427521	1.438011639	-5.093153768	-3.232962983	-5.654365889	-5.2961974	-4.364000666	-4.734489894	-5.385018653	-5.298377719
EfmP.003E12	0.603367282	1.201328504	0.004058202	0.701132622	-0.080854722	-4.140824212	-5.353268758	-4.748932016	2.301918538	2.465478872	0.025460767	-5.34662711	1.274296392	1.26224705	-5.230086249	1.906071978	0.508350672	1.914518263	0.559518982	-3.772624998	1.255002371	2.504261348	0.008280363	1.279785479	-2.002819149	1.151957932	-4.873880585	0.590104719	0.792310748	0.789387094	-2.913528583	-3.824649355	-4.611634399	-4.507064991	-5.092977521	-4.960746793	1.505237705	-5.706527729	-5.301436938	1.584522344	1.716962453	1.887805972	-5.187824809	0.618476731	-4.112273171	0.000569564	-4.570846273	-5.721958766	-5.070293962
EfmP.003E10	-0.21246191	-0.332946043	0.512796554	0.49657985	0.513673978	0.651247952	-0.636392261	-3.338412132	-4.677102946	-3.150320234	0.14056251	-0.41830101	-0.043012487	0.6994444	1.029076965	0.331587218	1.262767834	-3.359316799	0.714273463	0.347667283	1.409578064	0.34240878	1.375133307	1.56436482	0.258577108	0.795158442	0.35560568	1.269650873	-0.138938966	0.702814605	0.429044807	0.567896401	-0.14211058	0.381434957	0.526869824	0.213004597	0.076896302	-2.333390427	1.015852881	0.39964317	1.586815567	0.433933014	0.50727641	-0.258806049	0.625248069	0.258626462	0.69188404	-2.545481926	0.457077732
EfmP.003E07	0.822001334	0.760187766	0.405686101	-0.054981831	1.118703003	0.49020172	0.734372605	1.149550478	0.678972294	1.163484163	0.329040159	0.423221611	0.789589623	0.208764749	-0.315550437	-0.17509411	0.544376766	0.921184791	0.440250341	-0.218851285	-0.165926218	0.94048656	0.322817726	-0.067842892	0.389982623	-0.199810427	0.613958118	-0.257985195	1.237605006	0.729816031	0.152495727	-0.140787246	1.858698279	0.220211533	0.080156192	0.137343109	0.764592732	0.852560085	1.287144311	0.441291512	0.636524225	0.196834133	0.696824546	0.95496448	1.462284033	0.582494203	0.276502024	0.456334232	0.243979328
EfmP.003E06	-5.214858948	2.091746323	-5.008769764	0.367081304	-5.50636972	2.782499319	-4.843331727	-0.477484746	-5.05541167	-3.671374044	-2.245176578	-3.562952965	-3.848991769	0.067264557	1.395858025	-1.017357267	-2.575855561	-0.4466999	-3.254401599	2.906848872	1.552178422	2.010152332	-6.812047977	-4.789656542	-2.039515159	1.736664509	1.304706044	-0.424261403	-4.766436037	1.581698718	-3.284788184	-3.502742707	-4.536583904	-0.598396281	-0.019805536	-0.702034108	-3.73446375	-6.087766489	-6.027535505	-0.471641782	1.564687247	-4.822998849	1.614257678	-5.36905858	-4.666240462	-4.192343991	-3.828015163	-5.588852461	-4.960662533
EfmP.003E05	0.438836698	-0.163125963	0.06939666	0.385048584	0.510214343	-0.018316131	0.201890184	-0.27797591	0.12851177	-0.496796688	0.103959812	0.28845234	0.102554653	-0.24023792	0.053891323	0.544119238	0.210538058	0.071834028	0.097741745	-0.556603518	-0.576699671	-0.096314976	-0.093236081	0.147488446	0.132386962	-1.225509855	-0.244683994	-0.138153628	0.2597306	-1.219704875	-0.208397628	-0.227713677	0.706762921	0.116896574	0.059221587	0.008803166	0.088960254	0.765555174	-0.296884794	-0.128186045	0.114838816	0.09762635	0.246526222	0.285466029	-0.376236843	0.233256051	-0.079912692	0.252222529	0.415035984
EfmP.003E04	-4.421195848	-5.409396832	-2.794520757	-4.188657674	-1.201058337	-3.784594199	-4.316468952	-4.477374524	-5.249539471	-4.047013194	-2.26677094	-6.106649252	-3.605104457	-1.544759666	-1.615491826	-3.375423387	-3.622257049	-0.751281603	-2.067017131	-3.842771632	-2.071282934	-3.965657285	-3.768412824	-4.851152594	-2.584160965	-3.647493586	-4.171649298	-1.613853325	-4.29131796	-4.246276336	-3.049234614	-3.937202626	-0.837396188	-3.86139093	-1.840148529	-4.604350221	-3.24838168	-3.360857918	-4.079510857	-3.103474647	-3.864851633	0.63770751	-4.691817254	-4.541409422	-3.987983849	-2.255057791	-1.847266273	-3.870280038	-4.393513885
EfmP.003E03	-4.80401399	2.379952617	-4.331368111	-0.849644434	-4.514273484	3.042595767	-5.272051773	-3.739650274	-4.582186654	-3.758275815	-2.175631011	-4.566779825	-3.729603563	-1.83807672	0.077008004	-2.737166063	-0.992105882	-1.69908721	-3.032474145	0.87773654	0.399637988	1.366707894	-4.70675973	-4.742072083	-2.30364886	-0.126385815	-0.841149375	-0.637412272	-4.584231508	2.777112082	-3.180077366	-3.456948153	-3.97731027	-2.255880748	-2.426883501	-2.786538122	-3.61063367	-4.64832736	-4.554575348	-2.037205167	-0.672271748	-4.459806334	1.898184984	-4.687016239	-4.106492998	-4.123208246	-3.685090337	-4.001885694	-4.40816563
EfmP.003E01	1.018688478	0.228667705	0.05605268	-0.347949399	0.317771809	-0.31586675	0.768119669	-0.314260401	0.207178295	0.99136949	0.242023413	0.761093761	1.155727197	0.447662624	0.967426388	0.975596718	1.325830816	0.748486785	0.125219984	-0.023360606	-0.019085878	0.925262731	0.828281553	0.259787462	-0.059923575	-0.067915923	0.5955873	-0.088921448	1.005533855	0.681360918	0.118860007	-0.15585799	1.310728411	0.667551737	0.476648019	0.504903315	0.900407544	0.962376592	0.666293637	0.370807836	0.528076988	0.277708103	0.691891764	1.223357972	0.249165851	0.729372267	0.215392577	1.26477626	0.827828211
EfmP.003D12	0.173591133	-0.675075733	0.824699473	0.36736839	0.525160454	0.59799345	-3.21153814	0.48287983	-5.700050841	-3.544813057	0.911542122	0.617815029	0.093357835	0.365274476	1.174329293	0.241808331	0.799198776	-0.07127487	0.941795245	-4.133187493	1.690257422	1.445871279	-0.510659461	2.152241733	1.081066308	0.35983216	1.007779012	0.964194851	0.464604817	-0.036917318	0.682512263	1.254169319	-3.620265589	0.73143762	0.466077099	0.343018345	-0.187676864	0.387699881	0.921694917	0.287268648	1.864776272	0.772198797	0.03758719	0.326694543	0.61444054	0.20823236	1.063287105	-5.2953176	0.525189887
EfmP.003D11	-4.446349059	-3.44067096	-3.958650459	-3.578300191	-4.035942198	2.986865124	-3.942435666	-0.730966624	-4.217577642	-3.717546074	-2.028596381	-4.945294831	-5.242632553	-2.342267659	-4.105371983	-4.899075605	-4.139363124	-4.373940512	-1.893099836	-3.538580763	-2.39852801	1.709274612	-4.985628464	-4.65431482	-1.866719779	-3.423243567	2.291445491	-3.411537891	-5.000548425	1.570492195	-2.637693556	-3.749740536	-3.850938033	-5.070021228	-4.698135373	-4.390200521	-4.887128759	-4.900234458	-5.030377266	-4.162773616	-4.145970291	-5.326025086	2.658682692	-5.032381506	-4.389960394	-4.296939306	-4.628989129	2.073940659	-4.561799862
EfmP.003D10	-1.391002485	-0.677151267	-1.33714257	0.1029612	-0.447720596	-0.099781262	1.005890592	-0.505263451	-4.290184935	-0.106829555	-0.80753375	-0.530415671	0.367116275	-0.526677961	-0.086542511	0.623165873	-1.048581476	-0.741300294	-0.302378621	0.173707654	0.350582215	0.239954403	-1.316858162	-1.412463388	-1.481961162	-0.194839269	-0.19847809	0.172681413	-1.444037479	-0.139213887	-1.871748643	-0.197918961	-2.126964992	0.016757101	0.071931247	0.000637324	0.352217701	-3.351394091	-3.533965541	0.330937302	-0.141351554	-0.210645022	-0.873452482	-2.223130581	-1.136105342	-0.968886912	-2.708089227	-2.860326495	-1.098788739
EfmP.003D09	-4.791398176	-5.429659219	-4.415280888	-4.895495143	-4.261780187	-4.230273255	2.666464817	-5.115908182	-5.39514067	-4.648417359	-2.298316763	-4.740341606	-5.432344438	-3.525843548	-4.174970131	-5.122614737	-4.957609625	-4.833293196	-3.247145354	-4.291978632	-2.400599028	-5.005170307	-5.528806702	-4.961480061	2.302569026	-3.83190972	-4.620047731	-3.908015247	-4.691357983	-4.831718528	-2.677798349	-3.447405923	-4.881781233	-4.335499225	-4.175809882	-4.738855259	-4.188305264	-5.109257713	-4.870016747	-4.266750067	-4.556278114	-4.616455463	-5.147603903	-4.916633108	-4.101520188	-4.035077829	-5.490696657	-4.263619365	-4.321168032
EfmP.003D08	0.619055165	0.332173903	0.068425587	-0.011792404	0.24725731	0.106003673	0.213509433	-0.337578803	0.626183479	0.257931968	0.222042048	0.262109277	0.481775734	0.109148661	0.09142126	0.599994536	0.348852194	0.535374506	0.461295978	-0.028437375	-0.350350662	0.217666985	0.251677436	0.052407639	0.016463067	0.008042501	0.319874452	0.044437401	0.618758601	0.067414547	0.373205514	-0.357296761	0.909591305	0.299051237	0.082083504	0.486459189	0.423926566	0.813519786	0.361972165	0.153248061	0.283512524	0.177042285	0.375243221	0.735185136	0.384688529	0.679211531	0.411118884	0.571929274	0.640288464
EfmP.003D07	-4.31725773	-4.922601019	-2.141749521	-3.936627873	-1.34254963	-3.804490747	-4.16535956	-5.249315282	-4.886495938	-4.576951072	-2.139057392	-4.753789056	-3.920570162	-1.726489448	-1.605685712	-4.032999737	-4.132496525	-0.786475534	-1.808121597	-3.79373927	-2.098656315	-4.109304544	-3.030149459	-5.428183631	-2.535114808	-4.544063879	-4.106173605	-1.323759876	-4.341132397	-3.757105915	-3.405977342	-4.00483443	-0.702261349	-4.723593266	-1.811083358	-4.160748125	-3.094821397	-3.692398758	-3.955937312	-3.854905907	-5.798109435	0.612011781	-4.933008079	-4.607505826	-4.501861862	-2.477716145	-1.957203985	-4.801188048	-4.591235162
EfmP.003D05	1.034788237	0.266800933	0.321850701	-0.121297335	0.255894621	-0.177722749	0.821561864	-0.394232153	0.749512353	0.670843529	0.380334672	0.653006456	0.727303917	0.801659066	0.631384756	0.683116441	1.494505024	0.679403895	0.133064862	0.009733914	-0.180448644	0.77184559	1.029652446	0.401709179	0.228055535	-0.079810632	0.584834342	0.093253558	1.299172627	0.512614176	0.312029297	0.142040276	1.183610429	0.549535572	0.380823142	0.628352192	0.722021011	1.289138653	0.306953205	0.614434598	0.503809286	0.42390637	0.800414835	1.450966649	0.231371076	0.915237551	0.482259196	1.069045593	1.004548127
EfmP.003D01	0.45218708	0.102361729	-0.016608521	-0.304625085	-0.213523598	-0.268667912	0.14540229	-0.687568329	0.214729011	-0.007841633	0.105619046	0.7618396	0.685752269	0.633542522	0.849116781	0.316961471	0.930612753	0.654866418	0.515043376	-0.040129427	0.114776796	0.426372064	0.587096984	-0.257072135	-0.153431434	0.068471882	0.243308721	-0.394039859	0.983205193	0.52349083	0.470879781	0.098222154	1.139536619	0.550197486	0.298133062	0.312394622	0.568612937	0.946103538	0.549288028	-0.080252427	0.465962666	0.34972105	0.654410198	0.624785697	0.47263609	0.255798064	0.322951288	0.724563818	0.839346231
EfmP.003C12	-4.199963864	1.650454608	-4.566208741	-1.99058187	-3.855855765	1.655416172	-3.482656252	1.293220417	-2.40055564	-2.009547615	-2.121608081	-1.910232318	-1.773632283	0.16388138	0.923790976	-2.41194252	-3.339121415	-1.80685387	-1.663169326	-2.656912559	0.964120596	1.009684525	1.401721563	-4.533660305	-1.36154601	1.225435234	-1.821142438	-1.657039004	-4.24940215	-3.8592671	-2.015632246	1.21774943	-0.593384106	-2.199605316	-1.694262416	-2.564972318	1.19600927	-3.886886502	-4.346765396	1.343475093	-2.772893554	-1.377419583	-2.228026602	-4.23072287	-4.173441866	1.824612017	-1.019927468	-4.378575299	-4.008315727
EfmP.003C11	0.311793909	0.245631637	0.340311518	0.187767267	0.379322991	0.368375403	0.317014586	-0.035944639	0.111141971	0.159242863	0.247624479	0.014918112	0.040273762	-0.080927126	-0.108398458	0.239110201	0.326849506	0.034191449	0.201965467	-0.140265382	-0.056819324	-0.272996319	0.66086304	0.33453698	0.389047316	0.059665609	-0.086033553	0.150700641	0.212031091	0.088811034	0.15797714	0.134277352	0.666448868	0.169551212	-0.020642545	-0.034414871	0.018686057	0.544888238	0.736612776	0.081954959	0.064525076	-0.141173807	0.119260997	0.226411884	0.64988288	0.264060205	0.494200764	0.327370971	0.317967435
EfmP.003C10	0.426371649	-0.015540835	0.007704553	-0.057118531	0.490390224	-0.120423418	0.39977637	0.115053082	0.467004589	-0.041673051	0.063598142	0.269116467	0.086125792	0.095300829	-0.100530897	0.56464685	-0.211925925	-0.036310097	0.313859576	-0.748347214	-0.454858686	-0.130066868	0.062731366	0.413640973	-0.285540431	-0.417787822	-0.157963668	-0.471704613	0.410520383	-0.036282232	-0.160788959	-0.38776394	0.667076367	-0.047602819	0.034924032	-0.043823772	0.468197221	0.638397497	0.409032935	0.017141481	-0.00620089	0.136955232	-0.10737112	0.177841612	0.701192489	0.195750201	0.835508081	0.154209923	0.099825573
EfmP.003C09	-1.954770786	-0.15109751	-4.131373412	-0.294985782	-5.771763419	2.061128896	-4.996713431	0.597321635	-1.995957119	-4.027797841	-0.993455034	-0.292646788	-0.133782744	0.325921851	1.875854912	1.228350327	0.809162555	-1.979548561	-3.442749592	2.758502147	1.18024934	0.411484361	-0.260706457	0.936558655	-2.022000256	0.836658702	1.229576762	-0.855719541	-1.735611401	0.077634661	-0.70359923	-3.50916597	-4.785671262	-1.957493291	1.265280429	-2.433426835	-4.317819419	-5.389365632	-5.798632546	-1.883972681	-0.376394195	0.549303592	0.495149355	-5.442245799	-4.56590024	0.482935195	-4.195187659	-5.59370002	-4.805345825
EfmP.003C08	0.375282099	0.501173666	0.107721112	-0.027297318	0.590391464	-0.062698133	0.597634106	-0.515436227	0.181226908	-0.009533216	-0.223448738	-0.215425477	-0.22195885	-0.217261368	-0.353036155	-0.219856885	0.407099119	-0.118485163	0.183425954	-0.432598844	-0.03453197	-0.406376123	0.84455426	0.096991701	-0.234045896	-0.315306774	-0.079271343	-0.020981603	0.278483301	-0.042014481	-0.349736359	-0.185005226	0.081181409	-0.111347822	-0.073476555	0.20609006	0.232062555	0.342928784	0.544625444	-0.030320494	-0.313534399	0.207330336	-0.085696546	0.079836869	0.538756152	0.283105517	0.102933133	0.539105107	0.092714698
EfmP.003C07	1.189462001	1.095553586	1.271734501	-2.74404297	1.056324873	1.403212482	1.051949978	-4.16599822	-5.028014255	-2.309046951	1.222085714	0.276100132	1.164520823	1.445365148	2.07883803	1.34788614	1.402534537	-3.548520886	1.458864012	1.11343757	-2.568994729	-3.686036491	1.42027221	2.363942183	1.105334928	-2.985928002	1.563823464	1.720370241	1.64599039	-5.773172617	-10	1.201701693	2.559570708	-5.209164537	1.172385853	-4.560088003	-3.860318863	-4.647390675	-4.367107658	-3.658043507	-3.659700016	1.593296687	1.550100324	1.573522119	-3.735042087	0.88333746	1.901155054	-4.553295754	1.546104935
EfmP.003C06	-4.892294895	1.927331856	-4.860574763	-0.376579408	-5.263111905	2.881502651	-4.628854453	-1.414979342	-5.458260683	-3.653015339	-2.216724966	-4.506035447	-4.004330994	-0.459546161	1.138588631	-1.716329523	-1.463812274	-0.833554138	-3.639064546	2.547248639	1.77457643	1.823101235	-6.819293838	-5.186410941	-2.341851541	1.108969114	0.612239483	-1.764415492	-5.560545581	1.648317227	-2.716304745	-3.931591292	-4.563648521	-1.423835581	-1.306224427	-2.205195195	-4.480930105	-5.627260604	-5.449114462	-1.407123952	0.984776798	-4.319122578	1.88914424	-5.297274796	-4.781062502	-4.505146143	-4.307845899	-5.295293041	-5.267621928
EfmP.003C05	-0.267160074	1.188395133	-0.122432946	-0.376675155	-2.216764761	0.911044805	-2.642789827	0.295791346	1.625265456	1.555236614	-2.341621703	1.32415717	1.248387915	-2.698292104	1.622336544	1.14579703	0.878290543	1.254453086	1.267096213	-0.465225518	0.363403619	1.518102734	-0.477253194	0.370866357	-2.264531256	0.669912948	1.777555284	-0.270984772	0.359843881	0.793843985	1.125083298	0.800897329	-1.72949417	1.45582851	1.433952127	0.899271014	0.612258965	-0.625564313	-1.848500193	0.620081914	1.338560424	1.394750435	0.134942653	-0.566717788	-1.968879207	-0.160331994	0.601432581	-1.554890153	-1.610229335
EfmP.003C04	-0.19954052	-0.681611141	-0.23885902	0.138317587	-0.402070771	-0.489465987	1.106815628	-0.914101393	-0.207744718	-0.551614346	-0.194687054	-0.050751717	-4.145025994	-0.190914896	-0.061152069	-0.342365948	-0.01759179	-0.382265228	-0.530534569	-0.542593382	0.338781864	-0.436875915	0.598182919	-0.246104339	-0.076444469	-0.683027945	-1.387353125	-0.58483776	-0.111317004	-0.546630608	-0.271661428	-0.731875418	-0.272897621	-0.21370932	-0.520086002	-0.670199684	-3.662453153	-0.870177906	0.167693495	-0.26844632	-0.50125845	-0.624296573	-0.821216575	0.043215637	0.155748803	-0.386273864	0.049685639	-0.047024093	-0.293030104
EfmP.003C03	0.060865197	-0.795269512	0.281806623	0.142362301	0.077595313	0.014588402	-0.164736183	-0.13878843	-0.196398637	-0.290297922	0.030378181	-0.15074036	0.141280666	-0.220595369	-0.065209833	0.102931563	-0.450316646	0.067644685	0.31232922	-0.658345521	-0.459414848	0.138021065	0.188200459	0.419303255	0.190578332	-0.052437636	0.212971995	-0.853600368	-0.010738518	0.000748354	0.028261802	-0.056219079	0.391705318	0.254726691	0.043640691	-0.016110352	0.211401429	1.068351405	0.581041005	0.081110102	0.088443586	0.203806169	0.09437175	0.271061147	0.34880933	0.746959323	0.51560594	0.614061877	0.174265315
EfmP.003C01	-4.283189623	0.706416476	-4.353710788	0.849374515	-3.319015715	0.179956308	0.901731249	-3.620061572	-5.435751487	0.738631202	-2.318249071	-4.994866199	-0.304240798	-1.30394652	1.585709978	-1.337988756	0.68301958	0.845056752	-1.039728012	-2.713625088	0.841484426	0.553609713	-0.38283138	-4.550235167	-2.17230267	0.086619704	0.324847284	-0.133381717	-4.137707693	0.751581599	-2.870600555	-1.199892618	0.80400409	-1.505332552	1.055752481	-3.058209494	-0.721414363	-3.589639747	-3.475238076	1.980425892	0.890763888	1.604844671	-1.457300183	-1.55333584	-3.404858678	-0.564448793	-3.722513342	-4.270174924	-1.321319778
EfmP.003B12	0.709315174	-0.730359571	0.613541173	0.302875871	0.895834622	-0.177667863	-1.195016165	-0.087652777	0.170168583	-1.858092537	0.141895453	-0.072048567	-0.448351896	1.159017577	-0.243816858	-1.015499295	0.089753675	-2.574323147	0.198673457	-0.873366605	-0.777085353	-1.222791324	0.161540254	1.476575773	0.359602663	-1.096403979	-0.594964694	1.432577934	0.857966359	-0.744111851	-0.042179407	-0.044549417	0.19524743	-0.628632527	-0.672363415	-0.98906387	-1.209937262	-3.663953936	0.760724166	-0.858594183	-0.07910276	-0.421508037	-1.096028658	0.455063163	0.797367484	0.159155568	0.807798976	-3.395437644	0.483393629
EfmP.003B11	-1.950044888	-2.263495694	0.274883406	0.135008378	-0.267907172	-1.727262019	-0.260703507	-1.642256706	-4.417365645	-3.733359396	-1.443222949	-0.245556983	-0.43955842	-1.870964479	0.926578267	-0.624485123	0.559654158	0.344822059	0.523282523	-2.34698569	1.782410802	0.669808595	-0.03071069	1.511443566	-1.433821145	-2.016552774	1.112429038	0.779622611	-1.412057103	-1.496741878	0.183686649	-0.814676067	-0.582786161	-0.514959805	0.351569169	0.480728318	-1.101327024	-0.014292814	-0.936111878	-1.506866791	0.617758749	-0.022714742	-2.563860891	-1.598981566	0.456247899	0.081042953	0.087401786	-4.41408583	0.279854126
EfmP.003B10	-5.138208495	-1.699523786	-5.27448324	1.488884113	-4.825922882	-1.728207925	-4.587737435	-5.092234748	-5.007583697	-1.425655346	-2.136582558	-2.568530719	-2.604894624	-1.592465978	0.617569363	-3.394620069	1.601229068	-0.902209225	-1.168081226	-2.394712263	0.634993962	-1.168255049	-2.968328896	-5.786704873	-2.540791504	-0.22678408	-3.188657769	1.166645192	-5.181545528	1.474064388	-0.480772585	-3.403513937	-4.666586348	-2.341717935	-3.513588401	-0.78635814	-2.400100857	-5.331474818	-4.624411363	0.245784269	-0.556330069	-4.626397412	-3.068553594	-5.290490093	-4.964267607	-2.09677011	-4.350750967	-5.061627395	-5.22229528
EfmP.003B09	0.437903655	-0.116825907	0.015934039	0.036811765	0.21944094	-0.115150094	0.129410523	0.14164653	0.399955476	0.00712757	0.351583915	0.065507962	0.296592731	-0.917766214	0.217207172	0.285711632	0.009744757	-0.015112143	0.018303393	0.189748804	-0.019379288	0.057019168	0.772181068	0.158802061	-0.11174607	0.227919305	-0.660362806	0.347191261	0.434771209	-0.016625058	0.289322178	0.165986914	-0.1902407	-0.079663937	-0.246636591	0.096669821	0.001997756	0.646137054	0.092348713	-0.070230359	0.164175382	0.028520046	-0.038322677	0.385238183	0.105247358	0.011940528	-0.056858633	0.89071141	0.498796959
EfmP.003B08	-1.323412503	-0.995944467	-0.84536495	1.357471375	-1.531541687	-0.787619751	-2.692537902	-1.562838103	-0.733537415	-2.242911738	-0.933752593	-1.270272129	-1.091353092	-0.27319602	-0.210886161	-1.670647922	-0.537717064	0.089679206	-0.666513819	0.938117103	0.886712481	0.089164526	-1.04473173	-0.398959221	-0.15582888	0.430400685	-1.167585711	1.097319935	-1.466603252	0.92744892	-0.8745505	-0.67232629	-1.213208441	-1.169046301	-1.145305118	1.252225077	-1.815747443	-4.71083219	-1.589692113	0.991078298	0.796702315	-1.714980497	-1.663523098	-2.167114926	-1.457463962	-1.560167914	-1.487162895	-5.176720171	-1.428802744
EfmP.003B05	0.098752337	-0.31027951	0.508459327	0.030787434	-0.115192318	-0.489247676	-0.323265492	-1.094433277	0.900781815	-0.18125948	0.439443359	0.266962963	-0.071402189	-0.241223403	-0.031843435	0.025293039	-0.076980193	-0.208173796	-0.008222927	-0.16849906	-0.215319507	-0.38200125	0.037056606	0.463152478	0.304078475	0.083954663	-0.307666609	-0.045961417	0.247488266	-0.287032246	0.255913565	0.024850787	0.105183638	-0.005540465	-0.273903246	-0.019919085	-0.209103519	0.768041972	0.298831159	-0.289094645	-0.322671864	-0.289049585	-0.600948669	-0.014798498	0.036929911	-0.472109443	0.357141859	0.241382684	0.330601675
EfmP.003B04	-5.594554525	-1.425314564	-5.446509685	1.777805164	-5.323018919	-1.204961445	-4.381783355	-2.796517306	-6.231522146	-3.036519466	-2.464171426	-2.678657685	-3.154226317	-1.378531817	-0.446637174	-2.329844017	-2.068925101	1.196042532	-3.028132266	1.014182821	1.340161365	0.899521213	-7.18863914	-6.174136875	-2.472524254	0.717520217	-1.730977324	1.264425009	-5.136434842	1.402867711	-2.912105061	-3.969083016	-5.22631626	-1.912607158	-2.920064082	2.274363301	-3.097743441	-5.698024744	-1.475663512	2.143086787	1.849646456	-4.936483704	-1.96125458	-5.905335998	-5.28392625	-5.050793754	-5.071356744	-5.242162394	-5.680671442
EfmP.003B02	0.578370334	0.774691417	0.159207123	-0.323340192	0.013662796	0.029504607	0.397157446	-0.472801487	0.06957383	0.456151936	-0.075670265	0.471842394	0.081184312	-0.063107489	0.252744996	0.736703144	0.627780942	0.596972547	-0.019326952	-0.873236093	-1.055017287	-0.160195903	-0.070461218	-0.07153858	-0.465417826	-0.56827531	0.497995306	-0.870282658	0.546019955	0.362410211	-0.458876424	-0.045448581	0.674338696	0.416713611	0.344292981	1.05321119	0.337196844	0.793593385	0.833818196	-0.199055161	-0.025827287	0.449353338	0.419044532	0.704987694	0.696638071	0.532955498	0.378070457	0.972966333	0.921916542
EfmP.003B01	1.683372992	-0.905091646	0.229828439	0.114834222	0.213170085	-0.721278678	0.366563864	-1.693569723	-0.694648767	-0.89178099	0.480357348	-0.987272217	-0.998059853	-0.347065596	-0.817067984	-0.639248004	0.808104915	-1.042867735	0.28538277	-0.628027957	-0.267218775	-0.895908411	0.374573631	1.214135881	-0.56118447	-0.616826964	-0.743532094	0.309843083	1.569555414	1.348836888	-0.263167755	0.334596105	-0.427214691	-0.742499514	-1.062111769	-1.070468928	-0.85537304	-0.583470433	1.554730239	-0.706180707	-0.864424476	-0.765709796	-0.846396314	0.962419653	1.098135978	0.62056885	0.9643901	-0.630577187	-0.895378846
EfmP.003A12	1.94190621	-3.644012261	0.755499421	1.127807335	1.377789374	-3.02999773	-2.985390301	-3.692558435	-3.687667761	-3.015065735	0.745431332	-3.791786488	-2.998826091	-2.779782576	-4.166772409	-3.031603585	1.324436396	-3.68005522	0.645953193	-2.539386177	-1.754024621	-3.216406067	-3.951410016	2.096078252	-2.170959451	-2.638953006	-4.073835566	0.695281529	1.971258161	2.139869302	-2.898545904	-2.882178259	-3.765311718	-3.717369682	-3.446460202	-4.074148587	-3.099104881	-4.794953728	-2.72606073	-2.777665723	-2.621779278	-2.715399914	-3.795070437	2.396154614	-2.706119086	-2.478250826	-2.638100504	-3.793608967	-3.889864606
EfmP.003A11	-4.709167821	2.984632727	-3.023921836	0.554188409	-4.307839991	-0.122917635	-5.198936087	-3.644522977	-4.514624117	-3.206012562	-2.715667218	-4.029072857	-3.074274373	0.248859718	0.119807768	-0.612215956	0.467514526	-0.136533721	-3.050105012	-0.194062029	2.34264743	2.57749356	-3.986588912	-4.369379064	-2.438254687	2.595634416	3.251842159	0.738630511	-4.361684323	3.833624581	-2.431465959	-3.145730136	-4.252846171	-0.481464414	-2.131161838	-1.266090652	-2.261793648	-5.124418787	-4.534315068	-0.078247567	2.772469994	-3.81504269	-0.058747336	-4.522493008	-4.20268212	-3.256173158	-3.91646205	-4.561943942	-3.653840275
EfmP.003A10	-6.040170446	2.711255171	-5.262064184	-2.033153074	-3.88106573	2.83928179	-5.394494139	-3.650497431	-5.578904728	-4.612257232	-2.814528805	-5.22340464	-4.265083651	0.242771292	3.103820369	0.28359643	-2.6866002	-0.175630426	-4.071713698	3.811241928	1.300373053	2.121696211	-6.028796385	-5.38449754	-2.284142754	1.340016416	0.440744631	-3.617695784	-5.887118332	0.314038271	-3.941635142	-3.94551509	-4.627405321	0.571353055	1.588254617	-3.557225904	-3.884634362	-4.729137036	-5.681743122	-2.836538365	0.637083083	-5.32097647	2.370368128	-5.074356662	-4.730145125	-4.951710391	-5.478927252	-5.603136621	-4.992119329
[truncated: 2,843 more rows]
[truncated: 56 more columns]
