# Supplementary material for: Insertion Sequence–Driven Diversification Creates a Globally Dispersed Emerging Multiresistant Subspecies of E. faecium
Source: PLoS Pathog. 2007 Jan 26;3(1):e7. doi: 10.1371/journal.ppat.0030007 (PMC1781477; doi:10.1371/journal.ppat.0030007)
Supplement: Table S2 — (15 KB XLS) [file ppat.0030007.st002.xls]

## Sheet: Sheet1
Table S2	CAI values of E.faecium DO sequenced core inserts.
Core gene	Contig	EfaeDRAFT	CAI	SD1
RpsC	595	675	0.768
RplP	595	676	0.772
infC	563	339	0.637
RpmI	563	340	0.756
RpmC	595	677	0.695
RpsE	595	686	0.819
RpmD	595	687	0.699
RpoC	641	1573	0.721
RpoB	641	1574	0.733
DinG	588	595	0.547
IS3/IS911	655	2343	0.597
MdlB	646	1740	0.645
GalE	607	866	0.677
ZntA	599	748	0.641
TrkG	650	1925	0.546
MelB	651	2045	0.701
AminoTransferase	588	597	0.591
LysC	651	2055	0.562
Asd	651	2056	0.532
FolC	629	1243	0.626
NadD	637	1450	0.602
COG1713	637	1451	0.593
COG0679 permease	504	58	0.597
COG0637	629	1242	0.581
COG1162 (GTPase)	642	1601	0.565
phnA	654	2284	0.632
phnB	608	880	0.629
argF	607	857	0.809
COG5353	588	596	0.577
algR (low)	627	1212	0.596
glpR (low)	569	393	0.582
trpS (low)	617	1017	0.654
Mean			0.646313	0.0797918
1SD, standard deviation
