# Supplementary material for: Insertion Sequence–Driven Diversification Creates a Globally Dispersed Emerging Multiresistant Subspecies of E. faecium
Source: PLoS Pathog. 2007 Jan 26;3(1):e7. doi: 10.1371/journal.ppat.0030007 (PMC1781477; doi:10.1371/journal.ppat.0030007)
Supplement: Table S3 — (13 KB XLS) [file ppat.0030007.st003.xls]

## Sheet: Sheet1
Table S3	CAI values of putative PAI genes.
PAI	CAI	SD1
Esp E300	0.706
Nox E300	0.61
AraC E300	0.611
Hydrolase E300	0.608
PAI phageP E155	0.588
Efflux E734	0.523
Mean	0.607667	0.0587219
1SD, standard deviation
