# Supplementary material for: Insertion Sequence–Driven Diversification Creates a Globally Dispersed Emerging Multiresistant Subspecies of E. faecium
Source: PLoS Pathog. 2007 Jan 26;3(1):e7. doi: 10.1371/journal.ppat.0030007 (PMC1781477; doi:10.1371/journal.ppat.0030007)
Supplement: Table S4 — (299 KB XLS) [file ppat.0030007.st004.xls]

## Sheet: Sheet1
Table S4	Ranking of inserts based on predominance of hospital clade ancestral state, identified from character evolution modeling.
SpotID1	FDR	sens	spec	HC2		non HC3			delta4	rank
	rank			abs	pres	abs	pres
Efm.024E08	1	0.978261	1	0.00753285	0.992467	0.994587	0.005413		0.987054	1
Efm.019F12	2	0.978261	1	0.00753285	0.992467	0.994587	0.005413		0.987054	2
Efm.004B11	3	0.978261	1	0.00753285	0.992467	0.994587	0.005413		0.987054	3
Efm.033G04	4	0.956522	1	0.0114525	0.988547	0.991815	0.00818455		0.980363	4
Efm.022D02	5	0.956522	1	0.0115213	0.988479	0.991767	0.00823294		0.980246	5
Efm.047B09	7	0.934783	1	0.0154924	0.984508	0.988987	0.0110133		0.973494	6
Efm.024F04	8	0.934783	1	0.0154924	0.984508	0.988987	0.0110133		0.973494	7
Efm.009B05	9	0.934783	1	0.0154924	0.984508	0.988987	0.0110133		0.973494	8
Efm.005C02	10	0.934783	1	0.0154924	0.984508	0.988987	0.0110133		0.973494	9
Efm.001F12	11	0.934783	1	0.0154924	0.984508	0.988987	0.0110133		0.973494	10
Efm.016G10	6	0.934783	1	0.0155624	0.984438	0.988938	0.0110621		0.973375	11
Efm.024F11	84	0.891304	0.862745	0.0161935	0.983807	0.988498	0.0115016		0.972305	12
EfmP.011E11	99	0.869565	0.862745	0.0205942	0.979406	0.985449	0.0145507		0.964855	13
EfmP.007E08	100	0.869565	0.862745	0.0205942	0.979406	0.985449	0.0145507		0.964855	14
EfmP.011B02	67	0.891304	0.901961	0.0212729	0.978727	0.984982	0.0150185		0.963709	15
EfmP.008E02	103	0.847826	0.882353	0.0246985	0.975301	0.982628	0.0173719		0.95793	16
EfmP.008B05	104	0.847826	0.882353	0.0246985	0.975301	0.982628	0.0173719		0.95793	17
EfmP.005D10	136	0.869565	0.823529	0.0247293	0.975271	0.982607	0.017393		0.957878	18
Efm.002E08	137	0.869565	0.823529	0.0247528	0.975247	0.982591	0.0174091		0.957838	19
Efm.003D12	115	0.891304	0.823529	0.025098	0.974902	0.982355	0.0176454		0.957257	20
EfmP.004G04	116	0.891304	0.823529	0.0251119	0.974888	0.982345	0.017655		0.957233	21
EfmP.012G03	72	0.891304	0.882353	0.0257764	0.974224	0.98189	0.0181096		0.956114	22
EfmP.007F12	70	0.913043	0.862745	0.0258125	0.974187	0.981866	0.0181344		0.956053	23
Efm.046C02	48	0.869565	0.980392	0.0285823	0.971418	0.979975	0.0200246		0.951393	24
Efm.036C09	66	0.934783	0.862745	0.0289082	0.971092	0.979753	0.0202467		0.950845	25
EfmP.007G12	78	0.956522	0.803922	0.0289239	0.971076	0.979743	0.0202573		0.950819	26
Efm.008F08	126	0.826087	0.882353	0.0290923	0.970908	0.979661	0.0203387		0.950569	27
EfmP.009D07	119	0.869565	0.843137	0.0292058	0.970794	0.979551	0.0204493		0.950345	28
EfmP.005C08	121	0.847826	0.862745	0.0292207	0.970779	0.979541	0.0204594		0.95032	29
Efm.035D02	124	0.847826	0.862745	0.0292635	0.970736	0.979512	0.0204885		0.950248	30
EfmP.006B03	155	0.869565	0.803922	0.0293246	0.970675	0.97947	0.0205302		0.950145	31
EfmP.010F07	98	0.869565	0.862745	0.0295855	0.970415	0.979292	0.0207076		0.949707	32
EfmP.002E12	102	0.869565	0.862745	0.0300158	0.969984	0.979286	0.0207142		0.94927	33
EfmP.010D11	122	0.847826	0.862745	0.0309007	0.969099	0.978398	0.0216016		0.947498	34
EfmP.009B02	165	0.847826	0.823529	0.0315468	0.968453	0.97796	0.0220402		0.946413	35
Efm.033B03	58	0.826087	1	0.0332817	0.966718	0.976784	0.0232163		0.943502	36
EfmP.010D06	69	0.934783	0.843137	0.0335253	0.966475	0.976618	0.0233816		0.943093	37
Efm.002F12	46	0.934783	0.941176	0.0287502	0.97125	0.971655	0.028345		0.942905	38
EfmP.011H03	134	0.891304	0.803922	0.0341096	0.96589	0.976223	0.023777		0.942113	39
EfmP.004E07	156	0.869565	0.803922	0.0346115	0.965388	0.975883	0.0241167		0.941272	40
Efm.007D11	194	0.847826	0.803922	0.0346203	0.96538	0.975877	0.0241226		0.941257	41
Efm.015B09	151	0.891304	0.784314	0.0346237	0.965376	0.975875	0.0241251		0.941251	42
Efm.026G03	152	0.891304	0.784314	0.0346523	0.965348	0.975856	0.0241443		0.941203	43
Efm.014F03	153	0.891304	0.784314	0.0346758	0.965324	0.97584	0.0241603		0.941164	44
EfmP.001D09	186	0.891304	0.764706	0.0349959	0.965004	0.975624	0.0243765		0.940628	45
EfmP.005F09	94	0.913043	0.823529	0.0353721	0.964628	0.975369	0.0246311		0.939997	46
EfmP.002C01	196	0.847826	0.803922	0.0360679	0.963932	0.974899	0.0251012		0.938831	47
Efm.015E04	144	0.913043	0.764706	0.0361718	0.963828	0.974829	0.0251711		0.938657	48
EfmP.005A06	85	0.891304	0.862745	0.0365373	0.963463	0.974583	0.0254166		0.938046	49
EfmP.011G01	166	0.847826	0.823529	0.0387077	0.961292	0.973118	0.0268825		0.93441	50
Efm.036G05	50	0.934783	0.921569	0.0334614	0.966539	0.967133	0.0328667		0.933672	51
Efm.028A02	51	0.934783	0.921569	0.0334614	0.966539	0.967133	0.0328667		0.933672	52
Efm.017A02	52	0.934783	0.921569	0.0334614	0.966539	0.967133	0.0328667		0.933672	53
Efm.016H04	53	0.934783	0.921569	0.0334614	0.966539	0.967133	0.0328667		0.933672	54
EfmP.003F07	185	0.891304	0.764706	0.0398094	0.960191	0.972375	0.0276246		0.932566	55
Efm.046A12	201	0.782609	0.862745	0.0399043	0.960096	0.972466	0.0275339		0.932562	56
EfmP.004F09	132	0.913043	0.784314	0.0418519	0.958148	0.971	0.0289998		0.929148	57
EfmP.010A03	95	0.913043	0.823529	0.0432296	0.95677	0.970074	0.0299264		0.926844	58
EfmP.003D10	167	0.847826	0.823529	0.046235	0.953765	0.968054	0.0319459		0.921819	59
EfmP.002C05	157	0.869565	0.803922	0.0478413	0.952159	0.967681	0.0323193		0.919839	60
Efm.023H01	71	0.73913	1	0.0494999	0.9505	0.965869	0.0341315		0.916369	61
Efm.001C01	211	0.891304	0.745098	0.05298	0.94702	0.963527	0.036473		0.910547	62
Efm.048D04	73	0.76087	0.980392	0.0530023	0.946998	0.96352	0.0364799		0.910518	63
Efm.047B02	74	0.76087	0.980392	0.0530023	0.946998	0.96352	0.0364799		0.910518	64
Efm.034F11	75	0.76087	0.980392	0.0530023	0.946998	0.96352	0.0364799		0.910518	65
Efm.021F12	76	0.76087	0.980392	0.0530023	0.946998	0.96352	0.0364799		0.910518	66
EfmP.009C03	219	0.913043	0.705882	0.0538481	0.946152	0.962945	0.0370552		0.909097	67
EfmP.005F08	187	0.934783	0.705882	0.0547442	0.945256	0.96233	0.0376698		0.907586	68
EfmP.011G04	24	0.956522	0.960784	0.266338	0.733662	0.989539	0.0104606		0.723201	69
Efm.031G03	35	0.956522	0.941176	0.266577	0.733423	0.989157	0.0108434		0.722579	70
Efm.028A12	39	0.913043	0.960784	0.267758	0.732242	0.98726	0.0127404		0.719502	71
Efm.031C04	55	0.913043	0.941176	0.270744	0.729256	0.982381	0.0176188		0.711637	72
Efm.014D08	56	0.913043	0.941176	0.270744	0.729256	0.982381	0.0176188		0.711637	73
Efm.031H06	57	0.913043	0.941176	0.266996	0.733004	0.973879	0.0261207		0.706884	74
EfmP.011C03	97	0.869565	0.862745	0.274152	0.725848	0.976663	0.0233369		0.702511	75
Efm.025D04	59	0.891304	0.941176	0.282043	0.717957	0.980032	0.0199683		0.697988	76
Efm.034D12	247	0.521739	1	0.309681	0.690319	0.972556	0.0274442		0.662875	77
EfmP.011H12	28	0.956522	0.960784	0.222471	0.777529	0.832098	0.167902		0.609627	78
EfmP.006D01	26	0.956522	0.960784	0.222471	0.777529	0.832098	0.167902		0.609627	79
Efm.028H02	27	0.956522	0.960784	0.222471	0.777529	0.832098	0.167902		0.609627	80
Efm.021E12	29	0.956522	0.960784	0.222471	0.777529	0.832098	0.167902		0.609627	81
Efm.013B06	30	0.956522	0.960784	0.222471	0.777529	0.832098	0.167902		0.609627	82
Efm.028E04	60	0.913043	0.921569	0.22733	0.77267	0.829885	0.170115		0.602555	83
Efm.036A07	61	0.913043	0.921569	0.227912	0.772088	0.829695	0.170305		0.601783	84
Efm.022F03	64	0.891304	0.921569	0.227944	0.772056	0.829579	0.170421		0.601635	85
EfmP.012D06	83	0.891304	0.862745	0.0152771	0.984723	0.596377	0.403623		0.5811	86
EfmP.008H06	93	0.913043	0.823529	0.0158606	0.984139	0.596549	0.403451		0.580688	87
EfmP.011E12	113	0.913043	0.803922	0.0188261	0.981174	0.597374	0.402626		0.578548	88
Efm.019D08	133	0.73913	0.941176	0.247995	0.752005	0.826126	0.173874		0.578131	89
Efm.047B05	195	0.847826	0.803922	0.0210367	0.978963	0.597941	0.402059		0.576904	90
EfmP.009H08	114	0.913043	0.803922	0.0227346	0.977265	0.598349	0.401651		0.575614	91
Efm.041F04	139	0.934783	0.745098	0.0281787	0.971821	0.599499	0.400501		0.571321	92
Efm.008E07	513	0.695652	0.72549	0.172697	0.827303	0.74385	0.25615		0.571153	93
Efm.046B08	164	0.847826	0.823529	0.0312689	0.968731	0.60005	0.39995		0.568781	94
Efm.015H05	225	0.891304	0.72549	0.0317979	0.968202	0.600133	0.399867		0.568335	95
EfmP.006G12	179	0.913043	0.745098	0.0330845	0.966915	0.60034	0.39966		0.567255	96
Efm.022A05	208	0.913043	0.72549	0.0369046	0.963095	0.600874	0.399126		0.563969	97
Efm.035E09	724	0.978261	0.215686	0.027433	0.972567	0.575735	0.424265		0.548302	98
Efm.046E05	449	0.826087	0.647059	0.0726473	0.927353	0.602504	0.397496		0.529857	99
Efm.036F05	96	0.826087	0.901961	0.463702	0.536298	0.978268	0.0217324		0.514566	100
Efm.005G10	677	0.978261	0.235294	0.0250257	0.974974	0.536852	0.463148		0.511827	101
Efm.026C06	235	0.956522	0.627451	0.0427252	0.957275	0.551565	0.448435		0.50884	102
EfmP.002G09	169	0.782609	0.882353	0.463756	0.536244	0.966681	0.0333192		0.502925	103
Efm.033E09	218	0.804348	0.823529	0.46855	0.53145	0.967308	0.0326923		0.498758	104
Efm.019H06	193	0.847826	0.803922	0.465299	0.534701	0.958615	0.0413851		0.493316	105
Efm.033D03	293	0.73913	0.823529	0.110026	0.889974	0.60166	0.39834		0.491634	106
Ent-pRIE2988F	222	0.586957	0.980392	0.153751	0.846249	0.642269	0.357731		0.488518	107
Efm.007H02	23	0.934783	0.980392	0.178828	0.821172	0.663404	0.336596		0.484576	108
Efm.032C12	294	0.76087	0.803922	0.0581065	0.941894	0.537198	0.462802		0.479092	109
Efm.029D04	242	0.804348	0.803922	0.0612734	0.938727	0.518329	0.481671		0.457056	110
EfmP.002A11	146	0.956522	0.705882	0.0324263	0.967574	0.481423	0.518577		0.448997	111
Efm.017B07	199	0.826087	0.823529	0.0443082	0.955692	0.489787	0.510213		0.445479	112
Efm.021G03	135	0.956522	0.72549	0.0276228	0.972377	0.459743	0.540257		0.43212	113
Efm.046B05	181	0.956522	0.686275	0.0345246	0.965475	0.463573	0.536427		0.429048	114
EfmP.003A06	636	0.652174	0.686275	0.291478	0.708522	0.68728	0.31272		0.395802	115
EfmP.009A02	593	0.869565	0.470588	0.223374	0.776626	0.58863	0.41137		0.365256	116
Efm.048H12	339	0.934783	0.568627	0.0180967	0.981903	0.381553	0.618447		0.363456	117
Efm.035F06	340	0.934783	0.568627	0.0180967	0.981903	0.381553	0.618447		0.363456	118
Efm.036C07	249	0.673913	0.901961	0.350349	0.649651	0.689714	0.310286		0.339366	119
Efm.020B09	536	0.804348	0.588235	0.174422	0.825578	0.507103	0.492897		0.332681	120
EfmP.006D06	327	0.804348	0.745098	0.363042	0.636958	0.694297	0.305703		0.331255	121
EfmP.008G07	329	0.73913	0.803922	0.709358	0.290642	0.984212	0.015788		0.274854	122
Efm.020F07	466	0.391304	0.980392	0.711347	0.288653	0.985637	0.0143628		0.274291	123
Efm.048E10	391	0.826087	0.686275	0.72827	0.27173	0.98751	0.0124901		0.25924	124
Efm.012G02	1106	0.26087	0.882353	0.721327	0.278673	0.978725	0.0212747		0.257399	125
Efm.016G07	1105	0.26087	0.882353	0.721359	0.278641	0.978745	0.0212551		0.257386	126
Efm.036D10	295	0.76087	0.803922	0.733149	0.266851	0.988105	0.0118947		0.254957	127
Efm.019B06	473	0.978261	0.411765	0.0363431	0.963657	0.290466	0.709534		0.254123	128
Ent-aac6-Ie-aph2-Ia	328	0.695652	0.843137	0.729161	0.270839	0.982153	0.0178465		0.252993	129
Efm.019B07	927	0.782609	0.0588235	0.0356148	0.964385	0.288016	0.711984		0.252402	130
Efm.032H11	200	0.826087	0.823529	0.740924	0.259076	0.989039	0.0109615		0.248114	131
Efm.015H06	873	0.108696	1	0.751906	0.248094	0.996442	0.00355805		0.244536	132
EfmP.011E08	1263	0.0869565	0.980392	0.751946	0.248054	0.996455	0.00354481		0.244509	133
Efm.018E04	265	0.782609	0.803922	0.751888	0.248112	0.990232	0.00976805		0.238344	134
Efm.018A11	210	0.891304	0.745098	0.754999	0.245001	0.988656	0.0113439		0.233657	135
Efm.035D05	341	0.826087	0.705882	0.708698	0.291302	0.940029	0.0599708		0.231331	136
Efm.009B08	610	0.304348	0.960784	0.708163	0.291837	0.93031	0.0696898		0.222147	137
EfmP.002A02	198	0.76087	0.882353	0.77013	0.22987	0.991607	0.00839306		0.221477	138
EfmP.011F01	202	0.782609	0.862745	0.770995	0.229005	0.992067	0.00793258		0.221072	139
EfmP.010C07	158	0.869565	0.803922	0.781042	0.218958	0.992928	0.00707175		0.211886	140
Efm.035C02	841	0.652174	0.607843	0.0541464	0.945854	0.261882	0.738118		0.207735	141
Efm.006A03	565	0.717391	0.666667	0.0526434	0.947357	0.259444	0.740556		0.206801	142
Efm.022F04	569	0.673913	0.705882	0.0654571	0.934543	0.269761	0.730239		0.204304	143
Efm.028G12	237	0.826087	0.784314	0.0233927	0.976607	0.223682	0.776318		0.20029	144
EfmP.010E12	243	0.782609	0.823529	0.795965	0.204035	0.993839	0.00616085		0.197874	145
EfmP.006E02	535	0.804348	0.588235	0.041698	0.958302	0.23779	0.76221		0.196092	146
Efm.006B01	737	0.717391	0.568627	0.0367049	0.963295	0.229074	0.770926		0.19237	147
Efm.005E04	264	0.782609	0.803922	0.0176732	0.982327	0.209727	0.790273		0.192053	148
Efm.025H03	290	0.478261	1	0.796603	0.203397	0.986967	0.0130332		0.190364	149
EfmP.002E01	1405	0.152174	0.921569	0.57535	0.42465	0.763308	0.236692		0.187958	150
EfmP.003A04	171	0.826087	0.843137	0.811046	0.188954	0.995085	0.00491536		0.184039	151
Efm.010D11	216	0.826087	0.803922	0.0184212	0.981579	0.200028	0.799972		0.181607	152
EfmP.012F06	1104	0.26087	0.882353	0.565412	0.434588	0.746977	0.253023		0.181566	153
Efm.043G03	487	0.478261	0.921569	0.784227	0.215773	0.965338	0.0346619		0.181112	154
Efm.006A11	68	0.782609	0.980392	0.814317	0.185683	0.993523	0.00647683		0.179206	155
EfmP.008C02	1181	0.23913	0.882353	0.562661	0.437339	0.741416	0.258584		0.178756	156
Efm.024H08	409	0.391304	1	0.815235	0.184765	0.989716	0.0102844		0.17448	157
Efm.032F07	140	0.695652	0.960784	0.81628	0.18372	0.989997	0.0100033		0.173717	158
EfmP.012C08	221	0.782609	0.843137	0.824351	0.175649	0.995872	0.00412784		0.171521	159
Efm.026F08	838	0.413043	0.823529	0.556722	0.443278	0.727399	0.272601		0.170677	160
EfmP.006A05	125	0.826087	0.882353	0.826748	0.173252	0.996006	0.00399422		0.169258	161
EfmP.011C01	138	0.847826	0.843137	0.830978	0.169022	0.996232	0.00376773		0.165254	162
Efm.010F09	150	0.891304	0.784314	0.0146862	0.985314	0.179748	0.820252		0.165061	163
Efm.006E01	142	0.695652	0.960784	0.828615	0.171385	0.991632	0.00836765		0.163017	164
EfmP.011G03	579	0.782609	0.588235	0.139489	0.860511	0.300199	0.699801		0.16071	165
Efm.035A11	913	0.456522	0.764706	0.787433	0.212567	0.946709	0.0532907		0.159276	166
EfmP.005F01	172	0.804348	0.862745	0.841948	0.158052	0.99678	0.00322038		0.154831	167
Efm.027E10	141	0.695652	0.960784	0.839765	0.160235	0.992933	0.00706681		0.153168	168
Efm.023F12	408	0.717391	0.784314	0.10776	0.89224	0.260515	0.739485		0.152755	169
Efm.011E10	173	0.673913	0.960784	0.84037	0.15963	0.992999	0.00700095		0.152629	170
Efm.011A04	174	0.673913	0.960784	0.84037	0.15963	0.992999	0.00700095		0.152629	171
EfmP.012G10	123	0.847826	0.862745	0.84468	0.15532	0.996907	0.00309276		0.152227	172
EfmP.002E03	991	0.434783	0.764706	0.808556	0.191444	0.957304	0.0426957		0.148748	173
EfmP.009A07	120	0.869565	0.843137	0.850852	0.149148	0.997183	0.00281655		0.146332	174
Efm.046F02	147	0.652174	0.980392	0.848341	0.151659	0.993829	0.0061706		0.145488	175
Efm.026C04	117	0.695652	0.980392	0.851985	0.148015	0.994185	0.00581536		0.1422	176
Efm.047F10	591	0.826087	0.529412	0.0751104	0.92489	0.217114	0.782886		0.142004	177
Efm.019C10	590	0.826087	0.529412	0.0751104	0.92489	0.217114	0.782886		0.142004	178
Efm.002C04	592	0.826087	0.529412	0.0751104	0.92489	0.217114	0.782886		0.142004	179
Efm.020A11	86	0.73913	0.980392	0.85292	0.14708	0.994273	0.00572655		0.141353	180
Efm.037D10	148	0.652174	0.980392	0.853192	0.146808	0.994299	0.00570095		0.141107	181
EfmP.011D02	2181	0.5	0.490196	0.0457364	0.954264	0.185936	0.814064		0.140199	182
Efm.011H03	283	0.673913	0.882353	0.0863028	0.913697	0.226204	0.773796		0.139901	183
EfmP.010A12	215	0.73913	0.882353	0.86314	0.13686	0.994991	0.00500875		0.131851	184
Efm.031C07	131	0.652174	1	0.866073	0.133927	0.995426	0.00457414		0.129353	185
EfmP.009F08	1966	0.543478	0.392157	0.0306292	0.969371	0.159427	0.840573		0.128798	186
EfmP.006A10	2183	0.5	0.490196	0.0288483	0.971152	0.155758	0.844242		0.126909	187
EfmP.004B11	105	0.847826	0.882353	0.87337	0.12663	0.998057	0.00194287		0.124687	188
Efm.045E06	238	0.73913	0.862745	0.885323	0.114677	0.99534	0.00465955		0.110018	189
EfmP.012G07	570	0.586957	0.784314	0.0225055	0.977494	0.13188	0.86812		0.109375	190
EfmP.009F05	588	0.76087	0.607843	0.129408	0.870592	0.236941	0.763059		0.107533	191
EfmP.005G03	101	0.869565	0.862745	0.894841	0.105159	0.998713	0.00128736		0.103871	192
EfmP.005D09	669	0.391304	0.882353	0.890907	0.109093	0.992288	0.00771222		0.101381	193
Efm.006F01	180	0.956522	0.686275	0.053783	0.946217	0.154907	0.845093		0.101124	194
Efm.007E12	63	0.913043	0.901961	0.0403978	0.959602	0.139859	0.860141		0.0994616	195
Efm.014H12	459	0.869565	0.588235	0.0805242	0.919476	0.179642	0.820358		0.0991177	196
Efm.031F05	307	1	0.490196	0.00654957	0.99345	0.102247	0.897753		0.0956976	197
Efm.026A10	1906	0.608696	0.313725	0.347271	0.652729	0.441842	0.558158		0.0945714	198
Efm.007G06	130	0.934783	0.764706	0.00460796	0.995392	0.0981767	0.901823		0.0935688	199
EfmP.008H10	403	0.652174	0.843137	0.89794	0.10206	0.990568	0.00943186		0.0926279	200
Efm.023H07	184	0.891304	0.764706	0.00590875	0.994091	0.0980148	0.901985		0.092106	201
Efm.028H05	129	0.934783	0.764706	0.00436174	0.995638	0.09581	0.90419		0.0914482	202
EfmP.012A10	523	0.826087	0.568627	0.0659464	0.934054	0.156171	0.843829		0.0902251	203
EfmP.012F09	561	0.826087	0.54902	0.0650413	0.934959	0.154791	0.845209		0.0897496	204
Efm.047G08	562	0.826087	0.54902	0.0650413	0.934959	0.154791	0.845209		0.0897496	205
Efm.028F11	628	0.391304	0.901961	0.906456	0.0935435	0.994422	0.00557815		0.0879654	206
EfmP.008F03	389	0.891304	0.607843	0.0582007	0.941799	0.143917	0.856083		0.0857162	207
Ent-tox	111	0.76087	0.941176	0.909957	0.0900428	0.995563	0.00443726		0.0856056	208
EfmP.005C03	112	0.76087	0.941176	0.909957	0.0900428	0.995563	0.00443726		0.0856056	209
EfmP.002D05	564	0.934783	0.392157	0.0484284	0.951572	0.133766	0.866234		0.0853375	210
Efm.026H08	65	0.934783	0.862745	0.0362683	0.963732	0.119285	0.880715		0.0830163	211
Efm.024E09	474	0.630435	0.823529	0.834961	0.165039	0.916461	0.0835394		0.0814995	212
Efm.045G01	87	0.956522	0.784314	0.00431311	0.995687	0.0855081	0.914492		0.0811949	213
Efm.029G08	88	0.956522	0.784314	0.00431311	0.995687	0.0855081	0.914492		0.0811949	214
EfmP.009G02	89	0.76087	0.960784	0.918715	0.0812855	0.996454	0.00354555		0.0777399	215
Efm.001G05	90	0.76087	0.960784	0.918715	0.0812855	0.996454	0.00354555		0.0777399	216
Efm.001E04	91	0.76087	0.960784	0.918715	0.0812855	0.996454	0.00354555		0.0777399	217
EfmP.008D05	25	0.956522	0.960784	0.901582	0.0984176	0.978625	0.0213753		0.0770423	218
Efm.021A09	250	0.956522	0.607843	0.0119205	0.988079	0.088071	0.911929		0.0761505	219
Efm.017C08	1896	0.934783	0.117647	0.00303835	0.996962	0.0791535	0.920847		0.0761151	220
EfmP.001E11	1348	0.717391	0.411765	0.502787	0.497213	0.576725	0.423275		0.0739371	221
EfmP.002B11	2110	0.478261	0.490196	0.316745	0.683255	0.389304	0.610696		0.0725584	222
EfmP.011D08	2107	0.456522	0.509804	0.316886	0.683114	0.389444	0.610556		0.0725576	223
EfmP.010H11	2182	0.5	0.490196	0.315971	0.684029	0.388519	0.611481		0.0725476	224
EfmP.001G05	2010	0.456522	0.490196	0.315879	0.684121	0.388424	0.611576		0.0725446	225
EfmP.012A05	1998	0.413043	0.529412	0.317645	0.682355	0.390188	0.609812		0.0725429	226
EfmP.002H12	2018	0.478261	0.470588	0.315038	0.684962	0.387538	0.612462		0.0724996	227
EfmP.010G03	106	0.717391	0.980392	0.925543	0.074457	0.997565	0.00243516		0.0720218	228
EfmP.004D01	107	0.717391	0.980392	0.925543	0.074457	0.997565	0.00243516		0.0720218	229
EfmP.007C07	2280	0.456522	0.54902	0.322913	0.677087	0.394693	0.605307		0.0717806	230
Efm.023B01	655	0.456522	0.843137	0.913679	0.0863207	0.985361	0.0146394		0.0716813	231
EfmP.001H02	2164	0.478261	0.509804	0.310115	0.689885	0.381726	0.618274		0.071611	232
EfmP.009B03	2153	0.456522	0.529412	0.309314	0.690686	0.380625	0.619375		0.0713114	233
EfmP.007E11	2154	0.456522	0.529412	0.309314	0.690686	0.380625	0.619375		0.0713114	234
EfmP.009G12	62	0.913043	0.901961	0.00233807	0.997662	0.0721947	0.927805		0.0698566	235
Ent-ErmB	1861	1	0.0196078	0.448239	0.551761	0.517566	0.482434		0.0693273	236
EfmP.006E07	79	0.782609	0.960784	0.928087	0.071913	0.997283	0.00271715		0.0691958	237
Efm.035D04	425	0.934783	0.529412	0.0164535	0.983547	0.084836	0.915164		0.0683825	238
Efm.024C12	632	1	0.215686	0.00181186	0.998188	0.0688128	0.931187		0.067001	239
Efm.017F04	633	1	0.215686	0.00181186	0.998188	0.0688128	0.931187		0.067001	240
Efm.012D08	634	1	0.215686	0.00181186	0.998188	0.0688128	0.931187		0.067001	241
Efm.036A09	1359	0.956522	0.117647	0.00207576	0.997924	0.0663339	0.933666		0.0642581	242
EfmP.002G03	1272	0.5	0.352941	0.301503	0.698497	0.363508	0.636492		0.0620058	243
Efm.035A07	2285	0.195652	0.803922	0.935705	0.0642955	0.995747	0.00425345		0.060042	244
Efm.003D09	589	0.913043	0.411765	0.0160731	0.983927	0.0737333	0.926267		0.0576602	245
EfmP.009C02	1289	0.73913	0.392157	0.286726	0.713274	0.343914	0.656086		0.0571878	246
EfmP.002C03	1962	0.521739	0.411765	0.0192561	0.980744	0.0755065	0.924494		0.0562503	247
Efm.020F10	650	0.978261	0.254902	0.0012166	0.998783	0.0569632	0.943037		0.0557466	248
Efm.009B09	77	0.76087	0.980392	0.943565	0.0564351	0.998656	0.00134374		0.0550914	249
Efm.035D01	388	0.891304	0.607843	0.036708	0.963292	0.0907946	0.909205		0.0540866	250
Efm.002E05	594	0.869565	0.470588	0.285051	0.714949	0.336511	0.663489		0.0514602	251
EfmP.002H03	1115	0.195652	0.921569	0.944252	0.0557482	0.995082	0.00491815		0.05083	252
EfmP.012A12	54	0.934783	0.921569	0.0011375	0.998862	0.0517026	0.948297		0.0505651	253
Efm.015C03	49	0.956522	0.901961	0.00113032	0.99887	0.0515487	0.948451		0.0504184	254
Efm.012C11	1644	0.217391	0.862745	0.948047	0.0519529	0.9973	0.00269988		0.049253	255
EfmP.008C01	870	0.195652	0.960784	0.21025	0.78975	0.259085	0.740915		0.0488343	256
EfmP.005C02	787	0.217391	0.960784	0.209033	0.790967	0.257707	0.742293		0.0486743	257
EfmP.005B12	788	0.217391	0.960784	0.209033	0.790967	0.257707	0.742293		0.0486743	258
EfmP.004A12	789	0.217391	0.960784	0.209033	0.790967	0.257707	0.742293		0.0486743	259
Efm.030F07	47	0.934783	0.941176	0.0186152	0.981385	0.0659461	0.934054		0.0473309	260
Efm.011F06	1900	0.869565	0.196078	0.281275	0.718725	0.328563	0.671437		0.0472883	261
Efm.045F09	1285	0.934783	0.156863	0.00105426	0.998946	0.0482297	0.95177		0.0471755	262
EfmP.003F04	2009	0.456522	0.490196	0.372554	0.627446	0.419643	0.580357		0.0470883	263
EfmP.011C11	41	0.913043	0.960784	0.0185033	0.981497	0.0655814	0.934419		0.047078	264
Efm.026G11	1968	0.869565	0.176471	0.281038	0.718962	0.328056	0.671944		0.0470187	265
Efm.010B06	1664	0.913043	0.0392157	0.00102618	0.998974	0.0476161	0.952384		0.0465899	266
EfmP.007E02	1015	0.282609	0.882353	0.951572	0.0484278	0.997675	0.00232525		0.0461025	267
EfmP.001D01	621	0.0217391	0.72549	0.951773	0.0482267	0.99766	0.00233999		0.0458867	268
Efm.018F09	622	0.0217391	0.72549	0.951773	0.0482267	0.99766	0.00233999		0.0458867	269
EfmP.010D12	874	0.26087	0.921569	0.952853	0.0471473	0.997803	0.00219663		0.0449507	270
EfmP.006H12	731	0.304348	0.921569	0.953123	0.0468773	0.99783	0.00217005		0.0447072	271
EfmP.012A02	941	0.23913	0.921569	0.953753	0.0462473	0.997891	0.00210856		0.0441387	272
Efm.033F12	732	0.391304	0.862745	0.894819	0.105181	0.938858	0.0611422		0.0440386	273
Efm.037F01	397	0.978261	0.470588	0.000734192	0.999266	0.0447234	0.955277		0.0439893	274
EfmP.003F10	631	0.521739	0.803922	0.37937	0.62063	0.422731	0.577269		0.0433617	275
Efm.024G11	1969	0.869565	0.176471	0.277421	0.722579	0.320209	0.679791		0.0427879	276
Efm.027F03	844	0.869565	0.352941	0.277403	0.722597	0.320169	0.679831		0.0427657	277
EfmP.009G09	665	0.5	0.803922	0.384864	0.615136	0.427003	0.572997		0.0421398	278
Efm.025F02	2082	0.869565	0.156863	0.00482145	0.995179	0.0461622	0.953838		0.0413407	279
Efm.021E07	496	0.630435	0.803922	0.952382	0.0476183	0.9932	0.00680041		0.0408179	280
Efm.013G03	490	0.369565	0.980392	0.95405	0.0459497	0.994687	0.00531307		0.0406366	281
Efm.005E10	38	0.956522	0.921569	0.000701728	0.999298	0.0411267	0.958873		0.0404249	282
Efm.008F05	42	0.913043	0.960784	0.0154228	0.984577	0.0554003	0.9446		0.0399776	283
EfmP.007A09	966	0.173913	0.960784	0.958884	0.0411157	0.998392	0.00160785		0.0395078	284
Efm.004G03	37	0.978261	0.901961	0.000662931	0.999337	0.0400261	0.959974		0.0393631	285
Efm.008A06	32	0.978261	0.921569	0.00065698	0.999343	0.0398542	0.960146		0.0391972	286
Efm.033B08	2081	0.869565	0.156863	0.274487	0.725513	0.313666	0.686334		0.0391794	287
Efm.002H05	2180	0.869565	0.137255	0.274049	0.725951	0.312675	0.687325		0.0386261	288
EfmP.008D06	36	0.934783	0.960784	0.0145989	0.985401	0.0526307	0.947369		0.0380317	289
Efm.018A04	1220	0.913043	0.196078	0.273532	0.726468	0.311501	0.688499		0.037969	290
Efm.045C06	92	0.934783	0.803922	0.257005	0.742995	0.294914	0.705086		0.0379086	291
EfmP.006F08	1086	0.956522	0.156863	0.000654261	0.999346	0.0384192	0.961581		0.037765	292
Efm.016F01	1085	0.956522	0.156863	0.000654261	0.999346	0.0384192	0.961581		0.037765	293
Efm.007D09	1087	0.956522	0.156863	0.000654261	0.999346	0.0384192	0.961581		0.037765	294
Efm.027E03	431	0.913043	0.54902	0.00979465	0.990205	0.0465796	0.95342		0.036785	295
Efm.010E02	108	0.934783	0.784314	0.254502	0.745498	0.290041	0.709959		0.0355386	296
EfmP.003D11	507	0.347826	0.980392	0.96168	0.03832	0.995927	0.00407252		0.0342475	297
Efm.024G07	743	0.891304	0.352941	0.00992135	0.990079	0.0436912	0.956309		0.0337699	298
EfmP.008A06	1370	0.478261	0.392157	0.0294719	0.970528	0.0617976	0.938202		0.0323258	299
Efm.013D11	760	0.913043	0.313725	0.00855431	0.991446	0.0403355	0.959664		0.0317812	300
Efm.009F04	236	0.913043	0.686275	0.00666795	0.993332	0.0381931	0.961807		0.0315251	301
Efm.007D04	188	0.652174	0.960784	0.965939	0.0340609	0.996614	0.00338611		0.0306748	302
Efm.006H10	31	0.978261	0.921569	0.000383322	0.999617	0.0307723	0.969228		0.0303889	303
Efm.006H02	735	0.804348	0.470588	0.0330249	0.966975	0.0629867	0.937013		0.0299618	304
Efm.019F11	262	1	0.529412	0.00135446	0.998646	0.0312924	0.968708		0.029938	305
EfmP.007F08	1059	0.521739	0.666667	0.48014	0.51986	0.510016	0.489984		0.0298764	306
EfmP.012C03	13	0.978261	0.941176	0.000354902	0.999645	0.0296488	0.970351		0.0292938	307
EfmP.009E11	12	0.978261	0.941176	0.000354902	0.999645	0.0296488	0.970351		0.0292938	308
EfmP.002C06	14	0.978261	0.941176	0.000354902	0.999645	0.0296488	0.970351		0.0292938	309
Efm.028D10	15	0.978261	0.941176	0.000354902	0.999645	0.0296488	0.970351		0.0292938	310
Efm.028B02	16	0.978261	0.941176	0.000354902	0.999645	0.0296488	0.970351		0.0292938	311
Efm.017A03	17	0.978261	0.941176	0.000354902	0.999645	0.0296488	0.970351		0.0292938	312
Efm.010H05	18	0.978261	0.941176	0.000354902	0.999645	0.0296488	0.970351		0.0292938	313
Efm.010D12	19	0.978261	0.941176	0.000354902	0.999645	0.0296488	0.970351		0.0292938	314
Efm.009E02	20	0.978261	0.941176	0.000354902	0.999645	0.0296488	0.970351		0.0292938	315
Efm.007C11	21	0.978261	0.941176	0.000354902	0.999645	0.0296488	0.970351		0.0292938	316
Efm.001C10	22	0.978261	0.941176	0.000354902	0.999645	0.0296488	0.970351		0.0292938	317
Efm.021F10	175	0.673913	0.960784	0.969496	0.0305038	0.997688	0.00231165		0.0281921	318
EfmP.012C05	1371	0.217391	0.666667	0.915225	0.0847754	0.943156	0.0568445		0.0279309	319
EfmP.010A04	923	0.217391	0.941176	0.166647	0.833353	0.192468	0.807532		0.0258215	320
EfmP.005A04	765	0.26087	0.941176	0.168571	0.831429	0.19437	0.80563		0.0257981	321
Efm.012C01	1404	0.608696	0.509804	0.28569	0.71431	0.311262	0.688738		0.0255722	322
EfmP.011G07	714	0.282609	0.941176	0.185213	0.814787	0.210481	0.789519		0.0252681	323
EfmP.012C04	715	0.282609	0.941176	0.186778	0.813222	0.211965	0.788035		0.0251878	324
Efm.004H10	1065	0.23913	0.901961	0.195741	0.804258	0.220368	0.779632		0.0246261	325
Efm.030F01	679	0.934783	0.313725	0.00355875	0.996441	0.0275126	0.972487		0.0239538	326
EfmP.005A07	713	0.282609	0.941176	0.204886	0.795114	0.228759	0.771241		0.0238734	327
Efm.041B04	127	0.717391	0.960784	0.974458	0.0255419	0.998264	0.00173586		0.0238061	328
Efm.029D08	1269	0.695652	0.176471	0.00322682	0.996773	0.0266603	0.97334		0.0234335	329
Efm.033D04	270	0.956522	0.588235	0.00712221	0.992878	0.0303196	0.96968		0.0231973	330
EfmP.002D12	345	0.673913	0.843137	0.912761	0.087239	0.935821	0.0641786		0.0230604	331
Efm.006G02	396	1	0.431373	0.000878584	0.999121	0.0236292	0.976371		0.0227506	332
EfmP.004C12	2163	0.521739	0.490196	0.256604	0.743396	0.278666	0.721334		0.0220622	333
Efm.006A07	784	0.130435	1	0.978107	0.0218932	0.999562	0.000438165		0.021455	334
Efm.025D10	986	0.630435	0.176471	0.00240086	0.997599	0.0234746	0.976525		0.0210738	335
EfmP.011A03	2281	0.434783	0.568627	0.319904	0.680096	0.340344	0.659656		0.0204397	336
Ent-uveE	160	0.608696	1	0.978227	0.0217734	0.998341	0.0016588		0.0201146	337
Ent-pep1F	161	0.608696	1	0.978227	0.0217734	0.998341	0.0016588		0.0201146	338
Ent-nox	162	0.608696	1	0.978227	0.0217734	0.998341	0.0016588		0.0201146	339
Ent-Esp	159	0.608696	1	0.978227	0.0217734	0.998341	0.0016588		0.0201146	340
Efm.024C11	163	0.608696	1	0.978227	0.0217734	0.998341	0.0016588		0.0201146	341
Efm.035E11	670	0.608696	0.705882	0.961874	0.0381256	0.981825	0.0181754		0.0199502	342
Efm.047C01	1045	0.652174	0.176471	0.00192306	0.998077	0.0213425	0.978658		0.0194194	343
Efm.034F02	1046	0.652174	0.176471	0.00192306	0.998077	0.0213425	0.978658		0.0194194	344
Efm.024E10	1047	0.652174	0.176471	0.00192306	0.998077	0.0213425	0.978658		0.0194194	345
Efm.014A11	1048	0.652174	0.176471	0.00192306	0.998077	0.0213425	0.978658		0.0194194	346
Efm.009F05	1049	0.652174	0.176471	0.00192306	0.998077	0.0213425	0.978658		0.0194194	347
Efm.008C02	1050	0.652174	0.176471	0.00192306	0.998077	0.0213425	0.978658		0.0194194	348
Efm.004A05	1051	0.652174	0.176471	0.00192306	0.998077	0.0213425	0.978658		0.0194194	349
Efm.002A12	1052	0.652174	0.176471	0.00192306	0.998077	0.0213425	0.978658		0.0194194	350
EfmP.005B05	1418	0.478261	0.411765	0.272947	0.727053	0.292263	0.707737		0.0193156	351
EfmP.006D03	2109	0.478261	0.490196	0.27654	0.72346	0.295065	0.704935		0.0185255	352
EfmP.003A12	716	0.0869565	0.666667	0.952755	0.0472455	0.971132	0.0288677		0.0183778	353
Efm.009E04	1151	1	0.0588235	0.000140949	0.999859	0.0182548	0.981745		0.0181139	354
EfmP.012B04	1961	0.5	0.431373	0.278404	0.721596	0.296496	0.703504		0.0180919	355
Efm.048A05	145	0.956522	0.705882	0.000919964	0.99908	0.0189315	0.981069		0.0180115	356
Efm.001C11	1890	0.195652	0.72549	0.977911	0.0220895	0.994939	0.00506136		0.0170281	357
Efm.033A09	1088	0.956522	0.156863	0.000923231	0.999077	0.0172744	0.982726		0.0163511	358
Efm.041D07	2141	0.23913	0.745098	0.976751	0.0232488	0.992716	0.00728395		0.0159648	359
EfmP.012D11	2067	0.5	0.45098	0.288357	0.711643	0.303899	0.696101		0.015542	360
Efm.012C05	2071	0.782609	0.254902	0.00487866	0.995121	0.0199425	0.980058		0.0150638	361
Efm.007A10	398	0.978261	0.470588	0.000989175	0.999011	0.0160432	0.983957		0.015054	362
Efm.012D12	1645	0.847826	0.235294	0.00599685	0.994003	0.0210174	0.978983		0.0150206	363
Efm.009F03	530	0.869565	0.509804	0.0132149	0.986785	0.0281104	0.97189		0.0148954	364
EfmP.004E03	434	0.630435	0.843137	0.98333	0.0166697	0.997062	0.00293755		0.0137321	365
Efm.018E02	427	1	0.411765	0.000757286	0.999243	0.0142963	0.985704		0.0135389	366
Efm.024B03	189	0.652174	0.960784	0.985449	0.0145506	0.998965	0.00103485		0.0135157	367
Efm.006H03	190	0.652174	0.960784	0.985449	0.0145506	0.998965	0.00103485		0.0135157	368
Efm.002G01	401	0.913043	0.568627	0.00500516	0.994995	0.0182243	0.981776		0.013219	369
Efm.048B01	791	0.282609	0.921569	0.982565	0.0174355	0.995721	0.00427875		0.0131567	370
EfmP.010G08	1164	0.543478	0.294118	0.29053	0.70947	0.303507	0.696493		0.0129774	371
Efm.023D12	128	0.717391	0.960784	0.986697	0.0133035	0.998998	0.0010022		0.0123013	372
Efm.006C04	899	0.826087	0.392157	0.0393886	0.960611	0.0510142	0.948986		0.0116256	373
Efm.015D06	182	0.630435	0.980392	0.987607	0.012393	0.999188	0.000811523		0.0115815	374
Efm.029A03	1114	0.565217	0.607843	0.357344	0.642656	0.368837	0.631163		0.0114934	375
Efm.006G05	875	0.26087	0.921569	0.985315	0.0146853	0.996656	0.00334391		0.0113413	376
Efm.003G08	428	0.956522	0.490196	0.00962449	0.990376	0.0202483	0.979752		0.0106238	377
EfmP.009C05	1967	0.869565	0.176471	0.00353616	0.996464	0.0139938	0.986006		0.0104577	378
EfmP.005G12	232	0.673913	0.921569	0.988281	0.0117189	0.99866	0.00133991		0.010379	379
Efm.013C06	2129	0.869565	0.117647	0.00195196	0.998048	0.0111705	0.98883		0.00921846	380
Efm.002A03	868	0.347826	0.862745	0.988234	0.0117661	0.997231	0.0027692		0.00899691	381
Efm.047G02	647	0.347826	0.921569	0.979278	0.0207219	0.9871	0.0128995		0.00782236	382
EfmP.011D04	896	0.913043	0.27451	0.0239924	0.976008	0.0314868	0.968513		0.00749437	383
Efm.034G05	673	0.26087	0.960784	0.991632	0.00836801	0.998762	0.0012383		0.00712971	384
EfmP.006G07	1069	0.521739	0.294118	0.00416066	0.995839	0.0112427	0.988757		0.00708196	385
EfmP.008D12	390	0.521739	0.941176	0.991547	0.00845257	0.998482	0.00151815		0.00693442	386
Efm.022F02	1618	0.913043	0.156863	0.001167	0.998833	0.0079074	0.992093		0.0067404	387
EfmP.001F01	1647	0.413043	0.686275	0.772061	0.227939	0.778479	0.221521		0.00641865	388
Efm.004F07	285	0.586957	0.941176	0.992879	0.00712106	0.998816	0.00118355		0.00593751	389
Efm.028E02	623	0.978261	0.27451	0.00124428	0.998756	0.00706656	0.992933		0.00582234	390
Efm.014G05	1217	0.913043	0.196078	0.00123912	0.998761	0.00704553	0.992954		0.0058064	391
EfmP.002A07	1350	0.869565	0.235294	0.0231246	0.976875	0.028774	0.971226		0.0056493	392
Efm.047E10	630	0.891304	0.411765	0.00236655	0.997633	0.00801434	0.991986		0.00564783	393
Efm.023F02	1913	0.913043	0.137255	0.00104775	0.998952	0.00628256	0.993717		0.00523484	394
Efm.007G09	553	0.891304	0.470588	0.00201576	0.997984	0.00704588	0.992954		0.00503007	395
Efm.024E06	658	0.891304	0.392157	0.00192695	0.998073	0.00695505	0.993045		0.00502811	396
Efm.027C06	1177	0.956522	0.137255	0.000561556	0.999438	0.00536475	0.994635		0.00480319	397
EfmP.001G06	109	0.673913	1	0.995017	0.00498285	0.999771	0.000229295		0.00475355	398
Efm.019B03	110	0.673913	1	0.995017	0.00498285	0.999771	0.000229295		0.00475355	399
EfmP.008E04	261	0.826087	0.764706	0.0206768	0.979323	0.0252631	0.974737		0.00458625	400
EfmP.001F10	40	0.913043	0.960784	0.993716	0.00628357	0.998201	0.00179865		0.00448492	401
Efm.010E06	497	0.826087	0.607843	0.00150835	0.998492	0.00583693	0.994163		0.00432859	402
Efm.033B07	2064	0.913043	0.117647	0.000761991	0.999238	0.00499686	0.995003		0.0042349	403
Efm.007C07	968	0.826087	0.0392157	0.000734904	0.999265	0.00491989	0.99508		0.00418495	404
Efm.021C03	220	0.782609	0.843137	0.00249365	0.997506	0.00665495	0.993345		0.00416135	405
EfmP.006C04	33	0.913043	0.980392	0.991845	0.00815486	0.995586	0.00441365		0.0037412	406
Efm.009G07	34	0.913043	0.980392	0.991845	0.00815486	0.995586	0.00441365		0.0037412	407
Efm.004D08	1005	0.956522	0.176471	0.000591704	0.999408	0.00426474	0.995735		0.00367304	408
EfmP.003C05	244	0.978261	0.588235	0.00149031	0.99851	0.00509224	0.994908		0.0036019	409
Efm.029D12	206	0.804348	0.843137	0.00181159	0.998188	0.0053621	0.994638		0.00355055	410
Efm.014G09	207	0.804348	0.843137	0.00181159	0.998188	0.0053621	0.994638		0.00355055	411
Ent-sat4	203	0.804348	0.843137	0.00178405	0.998216	0.00530714	0.994693		0.00352313	412
Ent-Aph3-III	204	0.804348	0.843137	0.00178405	0.998216	0.00530714	0.994693		0.00352313	413
Efm.032A05	205	0.804348	0.843137	0.00178405	0.998216	0.00530714	0.994693		0.00352313	414
Efm.021F09	1898	0.934783	0.117647	0.000521571	0.999478	0.00391576	0.996084		0.0033942	415
EfmP.002H04	1424	0.0217391	1	0.996729	0.00327086	0.999991	8.9729e-06		0.00326188	416
EfmP.001G09	1425	0.0217391	1	0.996729	0.00327086	0.999991	8.9729e-06		0.00326188	417
EfmP.007D01	543	0.26087	1	0.996618	0.00338186	0.999724	0.000275882		0.00310598	418
Ent-EntA	333	0.913043	0.607843	0.00455856	0.995441	0.00763745	0.992363		0.00307883	419
Efm.001E01	494	0.847826	0.588235	0.000778864	0.999221	0.00374104	0.996259		0.0029622	420
EfmP.011G09	2011	0.26087	0.784314	0.989536	0.0104641	0.992487	0.00751298		0.0029511	421
Efm.046B03	1965	0.217391	0.72549	0.98954	0.0104605	0.99242	0.00757996		0.0028805	422
Efm.011E08	792	0.282609	0.921569	0.994249	0.00575104	0.997125	0.00287455		0.00287649	423
EfmP.005H08	406	0.434783	0.980392	0.99698	0.00302035	0.99972	0.000280328		0.00274002	424
Efm.010C04	1999	0.282609	0.666667	0.990513	0.00948655	0.993243	0.00675745		0.0027291	425
EfmP.011F06	542	0.26087	1	0.997084	0.00291603	0.999734	0.000266272		0.00264976	426
Efm.007E04	503	0.978261	0.372549	0.00227052	0.997729	0.00479946	0.995201		0.0025289	427
EfmP.011B07	1019	0.195652	0.941176	0.997139	0.00286075	0.999583	0.000417447		0.00244331	428
EfmP.004G07	2142	0.108696	0.901961	0.997258	0.00274186	0.999662	0.000337785		0.00240407	429
EfmP.005D11	871	0.195652	0.960784	0.997281	0.00271903	0.999612	0.000387771		0.00233126	430
Efm.018H06	342	0.956522	0.529412	0.00243956	0.99756	0.00469659	0.995303		0.00225697	431
EfmP.002C11	759	0.913043	0.313725	0.00270031	0.9973	0.00492145	0.995079		0.00222112	432
EfmP.004H09	2113	0.5	0.529412	0.972977	0.0270235	0.974867	0.0251335		0.00189	433
Efm.029E03	849	0.76087	0.0588235	0.000340178	0.99966	0.00213366	0.997866		0.00179347	434
Efm.047G04	568	0.956522	0.352941	0.000328571	0.999671	0.00208335	0.997917		0.0017548	435
Efm.018B02	1175	0.956522	0.137255	0.000313198	0.999687	0.00201696	0.997983		0.00170375	436
Efm.035G12	2094	0.956522	0.0588235	8.44139e-05	0.999916	0.00169041	0.99831		0.001606	437
Efm.024E11	2111	0.26087	0.764706	0.995206	0.00479376	0.996747	0.00325345		0.00154031	438
Efm.012A05	2112	0.26087	0.764706	0.995206	0.00479376	0.996747	0.00325345		0.00154031	439
Efm.013E11	82	0.978261	0.764706	0.000658539	0.999341	0.00203605	0.997964		0.00137749	440
Efm.048C08	2158	0.934783	0.0588235	0.000124372	0.999876	0.00149106	0.998509		0.0013667	441
EfmP.002D03	934	0.956522	0.196078	0.0002193	0.999781	0.00158575	0.998414		0.00136642	442
EfmP.005C10	779	0.956522	0.235294	0.000217697	0.999782	0.00157789	0.998422		0.00136015	443
Efm.047H02	780	0.956522	0.235294	0.000217697	0.999782	0.00157789	0.998422		0.00136015	444
Efm.034A03	781	0.956522	0.235294	0.000217697	0.999782	0.00157789	0.998422		0.00136015	445
Efm.007B11	170	0.934783	0.72549	0.00131045	0.99869	0.00266112	0.997339		0.0013507	446
EfmP.002H10	245	1	0.54902	0.000474083	0.999526	0.00178942	0.998211		0.00131539	447
Efm.032G02	197	1	0.607843	0.000858172	0.999142	0.0020607	0.997939		0.00120255	448
EfmP.012H04	790	0.369565	0.862745	0.996537	0.00346288	0.997569	0.00243104		0.00103184	449
Efm.013F04	2143	0.891304	0.0980392	0.000437817	0.999562	0.00145566	0.998544		0.00101787	450
EfmP.002F11	1084	0.956522	0.156863	0.000129832	0.99987	0.00111415	0.998886		0.000984275	451
Efm.013B10	998	0.978261	0.137255	0.000127439	0.999873	0.00110026	0.9989		0.00097283	452
EfmP.010G12	2017	0.891304	0.0784314	0.000412162	0.999588	0.00122838	0.998772		0.000816202	453
Efm.046F10	2006	0.913043	0.0588235	0.000177175	0.999823	0.000849988	0.99915		0.000672841	454
EfmP.007E03	1286	0.23913	0.627451	0.997892	0.00210805	0.998536	0.00146395		0.0006441	455
Efm.020A06	1413	0.934783	0.0196078	3.43559e-05	0.999966	0.000629656	0.99937		0.0005953	456
Efm.013H10	2166	0.956522	0.0392157	3.34334e-05	0.999967	0.000617701	0.999382		0.000584256	457
Efm.028G03	308	0.978261	0.529412	0.000193797	0.999806	0.00076835	0.999232		0.000574547	458
Efm.037E02	1949	0.956522	0.0196078	1.64968e-05	0.999984	0.000585421	0.999415		0.000568944	459
Efm.001B03	430	0.5	0.941176	0.998188	0.00181169	0.998732	0.00126805		0.000543637	460
EfmP.006E11	273	0.956522	0.588235	0.000205385	0.999795	0.00068024	0.99932		0.000474856	461
Efm.047F12	272	0.956522	0.588235	0.000205385	0.999795	0.00068024	0.99932		0.000474856	462
Efm.036A03	274	0.956522	0.588235	0.000205385	0.999795	0.00068024	0.99932		0.000474856	463
Efm.015G06	275	0.956522	0.588235	0.000205385	0.999795	0.00068024	0.99932		0.000474856	464
Efm.010H06	276	0.956522	0.588235	0.000205385	0.999795	0.00068024	0.99932		0.000474856	465
Efm.022A03	520	0.326087	0.980392	0.998453	0.00154706	0.998926	0.00107439		0.000472667	466
Efm.030H12	554	0.304348	0.980392	0.998505	0.00149465	0.998961	0.00103857		0.00045608	467
EfmP.003A11	426	0.565217	0.901961	0.997154	0.00284645	0.997573	0.00242732		0.00041913	468
EfmP.012A04	2070	0.217391	0.745098	0.998683	0.00131675	0.999076	0.000923879		0.000392876	469
EfmP.011C02	402	0.543478	0.921569	0.998696	0.00130442	0.999087	0.000912962		0.000391458	470
Efm.031C03	1905	0.152174	0.784314	0.998748	0.00125198	0.999124	0.000876297		0.000375683	471
Efm.017H06	298	0.956522	0.568627	0.000124679	0.999875	0.000468743	0.999531		0.000344066	472
Efm.036C08	251	0.543478	0.980392	0.999171	0.000828661	0.999514	0.000485741		0.00034292	473
Efm.022B05	252	0.543478	0.980392	0.999171	0.000828661	0.999514	0.000485741		0.00034292	474
Efm.006F06	2131	0.869565	0.117647	0.00500276	0.994997	0.00533315	0.994667		0.000330382	475
Efm.035B02	1932	0.956522	0.0196078	1.36854e-05	0.999986	0.000340264	0.99966		0.000326558	476
Efm.036H02	246	0.521739	1	0.999209	0.00079093	0.999535	0.000464578		0.000326352	477
EfmP.011F03	304	1	0.490196	0.000105698	0.999894	0.000430389	0.99957		0.00032469	478
Efm.017H10	305	1	0.490196	0.000105698	0.999894	0.000430389	0.99957		0.00032469	479
Efm.017H09	303	1	0.490196	0.000105698	0.999894	0.000430389	0.99957		0.00032469	480
Efm.016G03	306	1	0.490196	0.000105698	0.999894	0.000430389	0.99957		0.00032469	481
EfmP.010E06	2040	0.978261	0.0392157	1.35585e-05	0.999986	0.000338153	0.999662		0.000324587	482
EfmP.001D06	478	0.543478	0.882353	0.997808	0.00219207	0.998132	0.00186763		0.00032444	483
Efm.035C08	1946	0.956522	0.0196078	1.34999e-05	0.999987	0.000337175	0.999663		0.000323649	484
Efm.018G01	1947	0.956522	0.0196078	1.34999e-05	0.999987	0.000337175	0.999663		0.000323649	485
Efm.037G08	226	0.543478	1	0.999232	0.000767895	0.999548	0.000451637		0.000316258	486
Efm.033C04	227	0.543478	1	0.999232	0.000767895	0.999548	0.000451637		0.000316258	487
Efm.032D11	228	0.543478	1	0.999232	0.000767895	0.999548	0.000451637		0.000316258	488
Efm.024B05	229	0.543478	1	0.999232	0.000767895	0.999548	0.000451637		0.000316258	489
Efm.017C07	230	0.543478	1	0.999232	0.000767895	0.999548	0.000451637		0.000316258	490
Efm.002F08	231	0.543478	1	0.999232	0.000767895	0.999548	0.000451637		0.000316258	491
EfmP.007D12	321	0.565217	0.941176	0.997976	0.00202359	0.998281	0.00171856		0.000305035	492
EfmP.011B04	861	0.326087	0.882353	0.999096	0.000904332	0.999367	0.000633386		0.000270946	493
Efm.021E04	518	0.282609	1	0.999527	0.000472652	0.999796	0.000203671		0.00026898	494
EfmP.001H10	1270	0.217391	0.647059	0.997463	0.00253724	0.997721	0.00227878		0.00025846	495
EfmP.001E07	657	0.369565	0.901961	0.998293	0.00170726	0.99855	0.00144975		0.000257505	496
Efm.011A03	2238	0.978261	0.0196078	4.69735e-06	0.999995	0.000254225	0.999746		0.00024953	497
Efm.013D06	2187	0.978261	0.0196078	4.66277e-06	0.999995	0.00025298	0.999747		0.000248302	498
Efm.027B09	302	0.543478	0.960784	0.999181	0.000819223	0.999426	0.000573943		0.00024528	499
Efm.048D01	538	0.26087	1	0.999569	0.000431041	0.999814	0.000185761		0.00024528	500
1 GeneIDs in bold fontstyle were sequenced and blasted in GenBank (Table 4). Only the 500 most predictive spotIDs are shown.
2 presence, pres, and absence, abs, of character in the ancestor of HC, hospital clade, estimated with maximum likehood algorithm
3 presence, pres, and absence, abs, of character in the ancestor of non HC, non hospital clade, estimated with maximum likehood algorithm
4 difference between calulated presence in ancestor of the hospital clade minus claculated presence in ancestor of the non-hospital clade
FDR rank; as from table 4
sens, sensitivity HC
spec, specificity HC
