# Supplementary material for: Insertion Sequence–Driven Diversification Creates a Globally Dispersed Emerging Multiresistant Subspecies of E. faecium
Source: PLoS Pathog. 2007 Jan 26;3(1):e7. doi: 10.1371/journal.ppat.0030007 (PMC1781477; doi:10.1371/journal.ppat.0030007)
Supplement: Table S5 — (20 KB XLS) [file ppat.0030007.st005.xls]

## Sheet: Sheet1
Table S5			Distance matrices of banding pattern similarity of HC and non HC strains obtained from PFGE
Hospital clade strains
			E1307	E1716	E1302	E1728	E1734	E1721	E1794	E1391	E1760	E0155	E0510	E1500	E1133	E1679	E1435	E0300	E0333	E1263	E1644	E0470	E0734
E1307			100
E1716			72.01	100
E1302			66.67	58.33	100
E1728			42.86	44.45	46.15	100
E1734			41.67	41.67	36.37	76.93	100
E1721			50	50	51.85	51.61	22.23	100
E1794			59.26	46.15	48	48.28	40	73.33	100
E1391			51.85	51.85	64	48.28	48	66.67	71.43	100
E1760			50	66.67	45.46	48	27.27	61.54	66.67	64	100
E0155			38.71	33.33	48.28	60.61	27.59	70.59	68.75	68.75	48.28	100
E0510			44.45	38.47	56.01	34.49	16	73.33	78.57	71.43	58.33	87.51	100
E1500			24	40	52.17	59.26	34.79	71.43	61.54	53.85	43.48	80.01	69.23	100
E1133			41.67	41.67	45.46	46.15	27.27	51.85	56.01	56.01	36.37	55.17	56.01	34.79	100
E1679			69.23	46.15	41.67	42.86	33.33	62.07	66.67	59.26	58.33	64.52	74.08	56.01	66.67	100
E1435			40	46.15	41.67	44.45	50	57.15	53.85	51.85	41.67	53.33	30.77	48	50	53.85	100
E0300			51.85	53.85	56.01	48.28	24	73.33	64.29	64.29	48	56.25	64.29	46.15	48	59.26	46.15	100
E0333			44.45	59.26	56.01	48.28	24	66.67	71.43	64.29	40	75.01	85.72	76.93	48	51.85	59.26	78.57	100
E1263			51.85	46.15	48	55.17	32.01	66.67	64.29	35.72	32.01	62.5	57.15	61.54	40	37.04	61.54	71.43	71.43	100
E1644			38.47	40	33.33	64.29	33.33	68.97	59.26	59.26	41.67	58.07	51.85	64	58.33	61.54	56.01	66.67	59.26	66.67	100
E0470			53.85	53.85	58.33	42.86	33.33	62.07	59.26	66.67	66.67	45.17	59.26	48	50	46.15	53.85	66.67	59.26	59.26	61.54	100
E0734			52.17	50	63.64	40	45.46	61.54	50	64	45.46	64.29	58.33	69.57	27.27	41.67	50	66.67	75.01	66.67	52.17	75.01	100
Non hospital clade strains
			E0073	E1675	E0980	E1485	E1071	E1283	E1574	E1607	E1620	E1423	E1630	E1250	E1764	E0466	E1590	E0135	E1622	E0802	E1403	E0027	E0045	E1499	E0322
E0073			100
E1675			75.87	100
E0980			69.23	44.45	100
E1485			46.15	44.45	50	100
E1071			59.26	64.29	40	61.54	100
E1283			58.33	64	54.55	45.46	78.27	100
E1574			29.63	64.29	32.01	38.47	61.54	69.57	100
E1607			42.86	48.28	46.15	7.69	51.85	41.67	59.26	100
E1620			44.45	64.29	40	30.77	46.15	43.48	53.85	81.49	100
E1423			56.01	61.54	34.79	32.01	72.01	57.15	56.01	76.93	64	100
E1630			51.85	71.43	48	40	76.93	60.87	53.85	81.49	61.54	83.33	100
E1250			59.26	57.15	40	37.04	51.85	34.79	51.85	57.15	66.67	69.23	59.26	100
E1764			51.85	57.15	48	38.47	69.23	52.17	53.85	51.85	53.85	75.01	53.85	74.08	100
E0466			59.26	71.43	56.01	48	61.54	69.57	46.15	66.67	53.85	66.67	61.54	69.23	61.54	100
E1590			60.01	64.52	42.86	41.38	62.07	53.85	48.28	66.67	68.97	66.67	68.97	73.33	75.87	75.87	100
E0135			52.17	50	47.62	52.17	52.17	52.63	43.48	41.67	34.79	45.46	52.17	50	43.48	45.46	53.85	100
E1622			56.01	53.85	60.87	52.17	58.33	47.62	50	48	25	45.46	58.33	50	50	50	51.85	90.01	100
E0802			40	61.54	54.55	41.67	41.67	50	41.67	48	33.33	26.09	41.67	56.01	50	66.67	51.85	85.72	85.72	100
E1403			56.01	46.15	60.87	33.33	41.67	57.15	41.67	48	41.67	52.17	50	56.01	41.67	58.33	29.63	76.19	72.73	81.82	100
E0027			52.17	48	28.57	43.48	52.17	42.11	34.79	50	34.79	63.64	60.87	41.67	52.17	60.87	53.85	70.01	70.01	57.15	57.15	100
E0045			56.01	59.26	58.33	32.01	56.01	54.55	56.01	53.85	64	75.01	64	38.47	48	72.01	64.29	72.73	69.57	60.87	69.57	45.46	100
E1499			48	53.85	52.17	41.67	58.33	47.62	41.67	48	33.33	60.87	58.33	48	41.67	58.33	51.85	66.67	63.64	63.64	72.73	76.19	78.27	100
E0322			56.01	66.67	50	40	64	63.64	56.01	53.85	48	66.67	64	69.23	48	48	64.29	63.64	60.87	60.87	43.48	54.55	66.67	69.57	100
