# Supplementary material for: Insertion Sequence–Driven Diversification Creates a Globally Dispersed Emerging Multiresistant Subspecies of E. faecium
Source: PLoS Pathog. 2007 Jan 26;3(1):e7. doi: 10.1371/journal.ppat.0030007 (PMC1781477; doi:10.1371/journal.ppat.0030007)
Supplement: Table S6 — (20 KB XLS) [file ppat.0030007.st006.xls]

## Sheet: Sheet1
Table S6			Distance matrices of similarity of MLST allelic profiles of HC and non HC strains.
Hospital clade strains
			E1307	E1716	E1302	E1728	E1734	E1721	E1794	E1391	E1760	E0155	E0510	E1500	E1133	E1679	E1435	E0300	E0333	E1263	E1644	E0470	E0734
E1307			100
E1716			71.43	100
E1302			71.43	100	100
E1728			100	71.43	71.43	100
E1734			85.72	71.43	71.43	85.72	100
E1721			42.86	28.57	28.57	42.86	57.15	100
E1794			85.72	71.43	71.43	85.72	100	57.15	100
E1391			57.15	85.72	85.72	57.15	57.15	28.57	57.15	100
E1760			85.72	57.15	57.15	85.72	71.43	42.86	71.43	42.86	100
E0155			71.43	100	100	71.43	71.43	28.57	71.43	85.72	57.15	100
E0510			71.43	100	100	71.43	71.43	28.57	71.43	85.72	57.15	100	100
E1500			85.72	71.43	71.43	85.72	100	57.15	100	57.15	71.43	71.43	71.43	100
E1133			71.43	85.72	85.72	71.43	71.43	28.57	71.43	71.43	57.15	85.72	85.72	71.43	100
E1679			0	0	0	0	0	28.57	0	0	0	0	0	0	0	100
E1435			28.57	57.15	57.15	28.57	28.57	28.57	28.57	71.43	28.57	57.15	57.15	28.57	42.86	0	100
E0300			57.15	57.15	57.15	57.15	57.15	14.29	57.15	42.86	42.86	57.15	57.15	57.15	57.15	14.29	14.29	100
E0333			85.72	71.43	71.43	85.72	71.43	28.57	71.43	57.15	71.43	71.43	71.43	71.43	85.72	0	28.57	57.15	100
E1263			71.43	85.72	85.72	71.43	71.43	28.57	71.43	71.43	57.15	85.72	85.72	71.43	85.72	0	42.86	57.15	71.43	100
E1644			71.43	85.72	85.72	71.43	71.43	28.57	71.43	71.43	57.15	85.72	85.72	71.43	85.72	0	42.86	57.15	71.43	100	100
E0470			57.15	85.72	85.72	57.15	57.15	28.57	57.15	100	42.86	85.72	85.72	57.15	71.43	0	71.43	42.86	57.15	71.43	71.43	100
E0734			57.15	85.72	85.72	57.15	57.15	28.57	57.15	100	42.86	85.72	85.72	57.15	71.43	0	71.43	42.86	57.15	71.43	71.43	100	100
Non hospital clade strains
			E0073	E1675	E0980	E1485	E1071	E1283	E1574	E1607	E1620	E1423	E1630	E1250	E1764	E0466	E1590	E0135	E1622	E0802	E1403	E0027	E0045	E1499	E0322
E0073			100
E1675			85.72	100
E0980			0	0	100
E1485			14.29	14.29	0	100
E1071			85.72	71.43	0	14.29	100
E1283			28.57	28.57	0	57.15	28.57	100
E1574			57.15	57.15	0	14.29	42.86	28.57	100
E1607			0	0	42.86	0	0	0	0	100
E1620			42.86	42.86	0	0	42.86	14.29	28.57	0	100
E1423			0	0	100	0	0	0	0	42.86	0	100
E1630			28.57	14.29	14.29	28.57	28.57	14.29	14.29	0	0	14.29	100
E1250			71.43	57.15	0	14.29	71.43	28.57	42.86	0	57.15	0	42.86	100
E1764			42.86	28.57	0	57.15	42.86	57.15	28.57	0	14.29	0	42.86	42.86	100
E0466			85.72	71.43	0	14.29	85.72	28.57	42.86	0	42.86	0	42.86	85.72	42.86	100
E1590			0	0	14.29	0	0	0	0	0	14.29	14.29	14.29	0	0	0	100
E0135			42.86	28.57	0	57.15	42.86	57.15	28.57	0	14.29	0	42.86	42.86	100	42.86	0	100
E1622			71.43	71.43	0	14.29	85.72	28.57	42.86	0	42.86	0	14.29	57.15	28.57	71.43	0	28.57	100
E0802			42.86	28.57	0	57.15	42.86	57.15	28.57	0	28.57	0	42.86	42.86	85.72	42.86	14.29	85.72	28.57	100
E1403			57.15	42.86	0	14.29	57.15	14.29	28.57	0	28.57	0	28.57	57.15	28.57	57.15	0	28.57	42.86	28.57	100
E0027			42.86	57.15	0	28.57	57.15	28.57	42.86	0	42.86	0	28.57	57.15	42.86	42.86	0	42.86	57.15	42.86	28.57	100
E0045			28.57	42.86	0	28.57	28.57	14.29	28.57	0	42.86	0	28.57	42.86	28.57	28.57	14.29	28.57	28.57	42.86	28.57	71.43	100
E1499			0	0	28.57	0	0	0	0	14.29	0	28.57	14.29	0	0	0	28.57	0	0	0	0	0	0	100
E0322			57.15	42.86	0	14.29	57.15	14.29	28.57	0	42.86	0	42.86	85.72	28.57	71.43	0	28.57	42.86	28.57	57.15	42.86	57.15	0	100
