# Supplementary material for: Insertion Sequence–Driven Diversification Creates a Globally Dispersed Emerging Multiresistant Subspecies of E. faecium
Source: PLoS Pathog. 2007 Jan 26;3(1):e7. doi: 10.1371/journal.ppat.0030007 (PMC1781477; doi:10.1371/journal.ppat.0030007)
Supplement: Table S7 — a, antimicrobial resistance; h, housekeeping genes; v, virulence. (29 KB XLS) [file ppat.0030007.st007.xls]

## Sheet: Sheet1
Table S7	Primers used for PCR amplified antimicrobial resistance (a), virulence (v) and housekeeping (h) genes
Name	Gene	Sequence	Length, nt	Tm, °C	GC, %	Application 1		Reference
Ent-aac(6')-Ie-aph(2")-IaF	aac(6')-Ie-aph(2")-Ia	CAGGAATTTATCGAAAATGGTAGAAAAG	28	65.7	32.1	aminoglycoside (high level)	a	85
Ent-aac(6')-Ie-aph(2")-IaR		CACAATCGACTAAAGAGTACCAATC	25	62	40
Ent-aac(6')-Ie-aph(2")-Ia2F	aac(6')-Ie-aph(2")-Ia	CAGAGCCTTGGGAAGATGAAG	21	65.1	52.3	aminoglycoside (high level)	a	85
Ent-aac(6')-Ie-aph(2")-Ia2R		CCTCGTGTAATTCATGTTCTGGC	23	66.7	47.8
Ent-aac(6')-IiF	aac(6')-Ii	CGAATCGCGGTAGC	14	56.1	64.2	aminoglycoside	a	this study
Ent-aac(6')-IiR		AACAAAAAGAAACTGTGACAAAA	23	59.5	26
Ent-Aph(3')-III.F	aph(3')-III	CCGCTGCGTAAAAGATACG	19	63.4	52.6	kanamycine	a	85
Ent-Aph(3')-III.R		CTCCCAATCAGGCTTGATCC	20	65.9	55
Ent-aadE-1	aadE-sat4	GCAGAACAGGATGAACGTATTCG	23	66.8	47.8	Aminoglycoside-streptothricin resistance	a	55
Ent-aphA-2		CCCAATCAGGCTTGATCCCC	20	69.9	60	aadE-sat4-aphA cluster
Ent-sat4R	sat4	GTTGGCGTATAACATAGTATCG	22	58	40.9	Aminoglycoside-streptothricin resistance	a	55
Ent-sat4F		CTGCGAAAAAATTGGAACC	19	62.1	42.1	aadE-sat4-aphA cluster
Ent-ASA 11	aggregation substance	GCACGCTATTACGAACTATGA	21	59.6	42.8	aggregation substance	v	86
Ent-ASA 12		TAAGAAAGAACATCACCACGA	21	59.9	38
Ent-Asa.1F	asa373	GAACGTCAAGACTTGTATAACAAG	24	58.7	37.5	aggregation substance	v	this study
Ent-Asa.1R		CAGCAACTTTTACAGGATGTAC	22	58.1	40.9
Ent-AcmFE	acm	TTTCTCGAGGATGCAGGCAGAGATATCAGCAG	32	78.1	50	collagen-binding adhesin of Enterococcus faecium	v	89
Ent-AcmRE		TTGGTACCTTATTTATTCTCATTTGTAACGACTAGC	36	69.4	33.3
Ent-ddl faecium-for	ddl E. faecium	GAGACATTGAATATGCCTTATG	22	57.9	36.3	housekeeping gene	h	77
Ent-ddl faecium-rev		AAAAAGAAATCGCACCG	17	58.8	41.1
Ent-DegP.1F	degP (htrA)	GAAGGTAGTGGGGTTATTTATAAG	24	58.2	37.5	serine protease	v	this study
Ent-DegP.1R		AGTGGACCACCAGAGTTTC	19	59.1	52.6
Ent-efaAfm TE37	efaAfm	AACAGATCCGCATGAATA	18	56.3	38.8	enterococcal cell wall adhesin	h	78
Ent-efaAfm TE38		CATTTCATCATCTGATAGTA	20	49.6	30
Ent-EntA.F	entA	GTIGTIGCCTTIGCIGTGTC	20	45	50	enterocine A	v	75
Ent-EntA.R		GTTAGAATAATAGTCTAAAAACATTAATTTAGGGGTG	37	65.7	27
Ent-Erm(B)-SR3	ermB	CTTAGAAGCAAACTTAAGAGTGTGT	25	59.2	36	macrolide	a	82
Ent-Erm(B)-SR71		AATTTCGTAAACGGTATCGGTTTCT	25	65.6	36
Ent-Erm.1F	ermB	TTGGAACAGGTAAAGGGC	18	60.1	50	macrolide	a	this study
Ent-Erm.1R		CGTGTTTCATTGCTTGATG	19	60.3	42.1
Ent-EpaGW347	orfde6, epa	AGAGGATCCACCACGTTTTGAAAG	24	68.4	45.8	enterococcal polysaccharide antigen	v	88
Ent-EpaGW348		TAAGGATCCGTGTGTGCCTGTATC	24	68.1	50
Ent-Esp.14F	esp	AGATTTCATCTTTGATTCTTGG	22	58.9	31.8	enterococcal surface protein	v	18
Ent-Esp.12R		AATTGATTCTTTAGCATCTGG	31	57.6	33.3
Ent-LINB1	lnuB	CCTACCTATTGTTTGTGGAA	20	56.7	40	lincosamide	a	76
Ent-LINB2		ATAACGTTACTCTCCTATTC	20	49.2	35
Ent-MF4a	mefA	ACCGATTCTATCAGCAAAG	19	56.9	42.1	macrolide efflux	a	81
Ent-MF6		GGACCTGCCATTGGTGTG	18	65.3	61.1
Ent-msrC3	msrC	AAGGAATCCTTCTCTCTCCG	20	61.4	50	streptogramine	a	87
Ent-msrC4		GTAAACAAAATCGTTCCCG	19	59.6	42.1
Ent-nox.2F	nox	AAAATAGTCACTACAAGTGGTACCC	25	60.5	40	NADH oxidase	v	18
Ent-pRIE298.13R		CAAAGCTAATTCTTAATTTTACACG	25	59.4	28
Ent-PAIE155.13F	uve2	GAATTGCCTCAACAGCTTC	19	60	47.3	putative sigma factor	v	this study
Ent-PAI E155.7R		AACTTGATCAACTCCCACC	19	58.9	47.3
Ent-pep1F	peptidoglycan hydrolase	TTGCATCAGCAGTTATATTAATG	33	58.6	21.2	putative muramidase	v	18
Ent-pRIE298.9R		ATCAAAGGTCTAAGAATCCAAC	32	58	25
Ent-pRIE298.10F	araC	GAAAGGAAAGAGAGAAACAAAAG	33	59.4	24.2	putative regulator	v	18
Ent-pRIE298.16R		GTCATATTCATTTAACACACTATTATTACC	30	59.7	26.7
Ent-SagA E54.2	secreted antigen	AGAAGCACGCGAACAAGCA	19	67.3	52.6	secreted antigen	v	84
Ent-SagA E54.5		CATGCTGACAGCAAAGTCA	19	61.2	47.3
Ent-satA-1	vatD	GCTCAATAGGACCAGGTGTA	20	59.2	50	streptogramine	a	83
Ent-satA-2		TCCAGCTAACATGTATGGCG	20	63.7	50
Ent-satG-1	vatE	ACTATACCTGACGCAAATGC	20	59.4	45	streptogramine	a	83
Ent-satG-2		GGTTCAAATCTTGGTCCG	18	60.5	50
Ent-Tet(M)-DI	tetM	GAYACNCCNGGNCAYRTNGAYTT	23	60	46.7	tetracyclin	a	80
Ent-Tet(M)-R		CACCGAGCAGGGATTTCTCCAC	22	71.2	59
Ent-Tet(L)-FW3	tetL	GTMGTTGCGCGCTATATTCC	20	55.4	52.5	tetracyclin	a	80
Ent-Tet(L)-RV3		GTGAAMGRWAGCCCACCTAA	20	56.2	50
Ent-tetLF	tetL	GATTGGTGGAATGATAGCCCA	21	65.8	47.6	tetracyclin	a	this study
Ent-tetLR		ATGCACAATTTGTAGCCTCAA	21	62.2	38
Ent-Tet.1F	tetM	AAGGTACAACGAGGACGG	18	60.2	55.6	tetracyclin	a	this study
Ent-Tet.1R		CAAACAGGTTCACCGGTAG	19	60.6	52.6
Ent-toxF	tox-axe E.faecium pRUM	CAGTCTATGTTCATCTGTAATCTTCTG	27	61.3	37	toxin and antitoxin	v	49
Ent-axeR		ATGGAAGCAGTAGCTTATTCAA	22	59.7	36.3
Ent-VanA-for	tn1546	TGCAATAGAGATAGCCGC	18	59.1	50	glycopeptide	a	this study
Ent-VanA-rev		AAAGGTCTGCGGGAAC	16	58.5	56.3
Ent-VANE1	vanE	TGTGGTATCGGAGCTGCAG	19	65.1	57.8	glycopeptide	a	79
Ent-VANE2		GTCGATTCTCGCTAATCC	18	57.2	50
Ent-vgb-1	vgbA	TACAGAGTACCCACTACCGA	20	57.2	50	streptogramine	a	83
Ent-vgb-2		TCAATTCCTGCTCCAGCAGT	20	65	50
A, adenosine; T, thymidine; G, guanosine; C, cytidine; I, deoxyinosine; R, Purine (A or G); Y, Pyrimidine (C or T); M, Amino (A or C); W, Weak interaction (A or T); N, Any (A or C or G or T)
1 a, antibiotic resistance; v, virulence; h, housekeeping gene
