# Supplementary material for: Insertion Sequence–Driven Diversification Creates a Globally Dispersed Emerging Multiresistant Subspecies of E. faecium
Source: PLoS Pathog. 2007 Jan 26;3(1):e7. doi: 10.1371/journal.ppat.0030007 (PMC1781477; doi:10.1371/journal.ppat.0030007)
Supplement: Table S8 — (13 KB XLS) [file ppat.0030007.st008.xls]

## Sheet: Sheet1
Table S8	Primers used for validation array
Name	Gene	Sequence	Length, nt	Tm, °C	GC, %
IS16 FOR	IS16	GGATGGTGCGACTGTTTCTA	20	62.7	50
IS16 REV	IS16	TCACGTGTCAATTCAAGTTC	20	65	40
ISIIIA F	ISIIIA/IS1328/IS1533; transposase IS110/IS116/IS903	GTTGGCAGCTTCAACTAAGTAGT	23	60.7	43.4
ISIIIA R	ISIIIA/IS1328/IS1533; transposase IS110/IS116/IS902	GGGATGAACTTGCTGAGCTT	20	63.4	50
EfmDOctg638F-13	EfaeDRAFT_1477; glycosyl hydrolase family 88	CTCTATGGTATGCTTCTGCTCC	22	61.9	50
EfmDOctg638R-13	EfaeDRAFT_1477; glycosyl hydrolase family 88	CATTACTGTATTGGGCTTCGA	21	61.6	42.8
EfmDOctg638F-17	EfaeDRAFT_1481; extracellular solute-binding protein	GCCAATGAGTTAGATGTAGCC	21	60.3	47.6
EfmDOctg638R-17	EfaeDRAFT_1481; extracellular solute-binding protein	GTTTATCAACATGCTAGCCCA	21	61.6	42.8
