# Supplementary material for: Insertion Sequence–Driven Diversification Creates a Globally Dispersed Emerging Multiresistant Subspecies of E. faecium
Source: PLoS Pathog. 2007 Jan 26;3(1):e7. doi: 10.1371/journal.ppat.0030007 (PMC1781477; doi:10.1371/journal.ppat.0030007)
Supplement: Table S9 — (15 KB XLS) [file ppat.0030007.st009.xls]

## Sheet: Sheet1
Table S9	E. faecium DO elongation factors and ribosomal proteins used to calculate reference RSCU 1.
COG Name	COG ID	Contig	EfaeDRAFT	Score	E value
Elongation factors		543	206
Ribosomal protein L25 (general stress protein Ctc)	COG1825	551	246	81.1	6e-17
Ribosomal protein L21	COG0261	561	317	124	2e-30
Ribosomal protein L27	COG0211	561	319	134	1e-33
Elongation factors		562	331
Ribosomal protein L35	COG0291	563	340	46.4	4e-07
Ribosomal protein L20	COG0292	563	341	161	9e-42
Ribosomal protein L32	COG0333	580	514	70.7	2e-14
Ribosomal protein L2	COG0090	595	672	257	6e-70
Ribosomal protein L22	COG0091	595	674	149	4e-38
Ribosomal protein L16/L10E	COG0197	595	676	178	1e-46
Ribosomal protein L29	COG0255	595	677	48.7	7e-08
Ribosomal protein L14	COG0093	595	679	180	3e-47
Ribosomal protein L24	COG0198	595	680	85.3	8e-19
Ribosomal protein L5	COG0094	595	681	279	7e-77
Ribosomal protein L6P/L9E	COG0097	595	684	221	2e-59
Ribosomal protein L18	COG0256	595	685	143	3e-36
Ribosomal protein L30/L7E	COG1841	595	687	66.3	4e-13
Ribosomal protein L15	COG0200	595	688	149	7e-38
Ribosomal protein L36	COG0257	595	692	47.1	3e-07
Ribosomal protein L17	COG0203	595	696	153	3e-39
Elongation factors		604	815
Elongation factors		620	1072
Ribosomal protein HS6-type (S12/L30/L7a)	COG1358	620	1074	65.3	8e-13
Ribosomal protein L9	COG0359	622	1116	136	8e-34
Ribosomal protein L13	COG0102	643	1672	210	4e-56
Ribosomal protein L19	COG0335	656	2428	161	1e-41
Elongation factors		656	2446
1RSCU, relative synonymous codon usage
